# Supplementary material for: Core–shell dry adhesives for rough surfaces via electrically responsive self-growing strategy
Source: Nat Commun. 2022 Dec 10;13:7659. doi: 10.1038/s41467-022-35436-6 (PMC9741600; doi:10.1038/s41467-022-35436-6)
Supplement: Supplementary file 9 — Source Data [file 41467_2022_35436_MOESM9_ESM.xlsx]

## Sheet: Fig.1e
Displacement (μm)	Modulus (Mpa)
0.00230449	0.55759
0.00992754	0.55759
0.00939129	0.55759
0.0145407	0.55099
0.0191156	0.55759
0.0184925	0.55759
0.0231314	0.55759
0.0230296	0.55759
0.022824	0.55759
0.0310197	0.55759
0.0320751	0.55759
0.0326842	0.55759
0.038127	0.55759
0.0397378	0.55759
0.0471133	0.55759
0.0498497	0.55759
0.0505802	0.55759
0.0513723	0.55759
0.0558291	0.55759
0.0577188	0.55759
0.0634195	0.55759
0.0661	0.55759
0.0687868	0.55759
0.0761424	0.55759
0.0769687	0.55759
0.0768477	0.55759
0.0837848	0.55759
0.0798747	0.55759
0.0897801	0.55759
0.0951524	0.55759
0.0897429	0.55759
0.0950697	0.55759
0.102825	0.55759
0.0949949	0.55759
0.107985	0.55759
0.107445	0.55759
0.107857	0.55759
0.11285	0.55759
0.109646	0.55759
0.125132	0.55759
0.121638	0.55759
0.128915	0.55759
0.13311	0.55099
0.13202	0.55759
0.138805	0.55759
0.141758	0.55759
0.141316	0.55759
0.14274	0.55759
0.148974	0.55759
0.149871	0.55759
0.157275	0.55759
0.151115	0.55759
0.157446	0.55759
0.16129	0.55759
0.168105	0.55759
0.168384	0.55759
0.175152	0.55759
0.172938	0.55759
0.173405	0.55759
0.178841	0.55759
0.177337	0.55759
0.182388	0.55759
0.18918	0.55759
0.18499	0.55759
0.196154	0.55759
0.189952	0.55759
0.194868	0.55759
0.204214	0.55759
0.20457	0.55759
0.207358	0.55759
0.210264	0.55759
0.205283	0.55759
0.212822	0.55759
0.215279	0.55759
0.217698	0.55759
0.222497	0.55759
0.221258	0.55759
0.227706	0.55759
0.232115	0.55759
0.233481	0.55759
0.235338	0.55759
0.239236	0.55759
0.237919	0.55759
0.237451	0.55759
0.246942	0.55759
0.248614	0.55759
0.246111	0.55759
0.257162	0.55759
0.255816	0.55759
0.255852	0.55759
0.266351	0.55759
0.260321	0.55759
0.266041	0.55759
0.268494	0.55759
0.266055	0.55759
0.272625	0.55759
0.276987	0.55759
0.276202	0.55759
0.282166	0.55099
0.276066	0.55759
0.28347	0.55759
0.284538	0.55759
0.282996	0.55759
0.292107	0.55759
0.286628	0.55759
0.296967	0.55759
0.300281	0.55759
0.300072	0.55759
0.30515	0.55759
0.296806	0.55759
0.305141	0.55759
0.31289	0.55759
0.310117	0.55759
0.31183	0.55759
0.313826	0.55759
0.316808	0.55759
0.324976	0.55759
0.32575	0.55759
0.323172	0.55759
0.330447	0.55759
0.337094	0.55759
0.334649	0.55759
0.340816	0.55759
0.343019	0.55759
0.339496	0.55759
0.34503	0.55759
0.341718	0.55759
0.347431	0.55759
0.350639	0.55759
0.346282	0.55759
0.352496	0.55759
0.356807	0.55759
0.360824	0.55759
0.364479	0.55759
0.368038	0.55759
0.369093	0.55759
0.372283	0.55759
0.374442	0.55759
0.372682	0.55759
0.379652	0.55759
0.376754	0.55759
0.383575	0.55759
0.38472	0.55759
0.388191	0.55759
0.388962	0.55759
0.389013	0.55759
0.394155	0.55759
0.394632	0.55759
0.395127	0.55759
0.397191	0.55099
0.399761	0.55759
0.40803	0.55759
0.406029	0.55759
0.40249	0.55759
0.409238	0.55759
0.410875	0.55759
0.413028	0.55759
0.420261	0.55759
0.411464	0.55759
0.424521	0.55759
0.419156	0.55759
0.422707	0.55759
0.431665	0.55759
0.430965	0.55759
0.433453	0.55759
0.437311	0.55759
0.435828	0.55759
0.440526	0.55759
0.43867	0.55759
0.439499	0.55759
0.448118	0.55759
0.449766	0.55099
0.441725	0.55759
0.452261	0.55759
0.455039	0.55759
0.453913	0.55759
0.461471	0.55759
0.453865	0.55759
0.463104	0.55759
0.466068	0.55759
0.466846	0.55759
0.470429	0.55759
0.475082	0.55759
0.473586	0.55759
0.478056	0.55759
0.481833	0.55759
0.479321	0.55759
0.487091	0.55759
0.485273	0.55759
0.49152	0.55759
0.490735	0.55759
0.49511	0.55759
0.497554	0.55759
0.498356	0.55759
0.49957	0.55759
0.502868	0.55759
0.504429	0.55759
0.503751	0.55759
0.50362	0.55759
0.503495	0.55759
0.51099	0.55759
0.51256	0.55759
0.514151	0.55759
0.52467	0.55759
0.520213	0.55759
0.517261	0.55759
0.524965	0.55759
0.520469	0.55759
0.534408	0.55759
0.532607	0.55759
0.527348	0.55099
0.535121	0.55759
0.531205	0.55759
0.536861	0.55759
0.544846	0.55759
0.535615	0.55759
0.547116	0.55759
0.56751	0.55759
0.5637	0.55759
0.582139	0.55759
0.590189	0.55759
0.599916	0.55759
0.605272	0.55759
0.62051	0.55759
0.623838	0.55759
0.633231	0.55759
0.64582	0.55759
0.653723	0.55759
0.664064	0.55759
0.67837	0.55759
0.677242	0.55759
0.699781	0.55759
0.707212	0.55759
0.717973	0.55759
0.731093	0.55759
0.747976	0.55759
0.745432	0.55759
0.770114	0.55759
0.776708	0.55759
0.793484	0.55759
0.806483	0.55759
0.80993	0.55759
0.828276	0.55759
0.840715	0.55759
0.853338	0.55759
0.862838	0.55759
0.887296	0.55759
0.899105	0.55759
0.912893	0.55759
0.924198	0.55759
0.946443	0.55759
0.966565	0.55759
0.97914	0.55759
0.99348	0.55759
1.00581	0.55759
1.03216	0.55759
1.04848	0.55759
1.07038	0.55759
1.0902	0.55759
1.11316	0.55099
1.12811	0.55759
1.1552	0.55759
1.17241	0.55759
1.19631	0.55759
1.22136	0.55759
1.24249	0.55759
1.26859	0.55759
1.2943	0.55759
1.31477	0.55759
1.35184	0.55759
1.36969	0.55759
1.40339	0.55759
1.42986	0.55759
1.4563	0.55759
1.48848	0.55759
1.51898	0.55099
1.55442	0.55759
1.57927	0.55759
1.62319	0.55759
1.64671	0.55759
1.68505	0.55759
1.72493	0.55759
1.76566	0.55759
1.7948	0.55759
1.84254	0.55759
1.87961	0.55759
1.91367	0.55759
1.97156	0.55759
2.00579	0.55759
2.05371	0.55759
2.09544	0.55759
2.15157	0.55759
2.19769	0.55759
2.2499	0.55759
2.3012	0.55759
2.36074	0.55759
2.41306	0.55759
2.47042	0.55759
2.52996	0.55759
2.58567	0.55759
2.65109	0.55759
2.71565	0.55759
2.77965	0.55759
2.84768	0.55099
2.92213	0.55759
2.9867	0.55759
3.06718	0.55759
3.14255	0.55759
3.22049	0.55759
3.30015	0.55759
3.38559	0.55759
3.46929	0.55759
3.55923	0.55759
3.65346	0.55759
3.74632	0.55759
3.83905	0.55759
3.93906	0.55759
4.03572	0.55759
4.13834	0.55759
4.24972	0.55759
4.36076	0.55099
4.46931	0.55759
4.58636	0.55759
4.70827	0.55759
4.83143	0.55759
4.9578	0.55759
5.08433	0.55099
5.21522	0.55759
5.35143	0.55759
5.4935	0.55759
5.63212	0.55759
5.77446	0.55759
5.92502	0.55099
6.07923	0.55759
6.23367	0.55759
6.39753	0.55759
6.55503	0.55372
6.72998	0.55759
6.89962	0.55759
7.07431	0.55759
7.24715	0.55759
7.4312	0.56263
7.61256	0.55372
7.80209	0.56609
7.99074	0.54822
8.18132	0.53627
8.37406	0.55099
8.56955	0.54998
8.76814	0.55344
8.96836	0.55821
9.1738	0.55387
9.37501	0.56193
9.58441	0.56037
9.79476	0.58659
10.0061	0.59196
10.2212	0.59835
10.4369	0.61976
10.6542	0.63634
10.8727	0.6483
11.0947	0.64079
11.3118	0.66714
11.5317	0.68395
11.7498	0.71255
11.9657	0.76724
12.1841	0.77983
12.3955	0.81404
12.6089	0.83655
12.8171	0.88091
13.0217	0.95376
13.2238	1.0038
13.4207	1.05747
13.6155	1.11186
13.8056	1.20275
13.9909	1.26497
14.1693	1.36993
14.3418	1.53572
14.5067	1.70074
14.6652	1.80766
14.8171	1.94211
14.9622	1.98973
15.1022	2.11548
15.236	2.21688
15.3649	2.37361
15.4907	2.56578
15.6117	2.72472
15.7291	2.95067
15.8454	2.86982
15.9595	3.00661
16.0718	3.16054
16.1833	3.33112
16.2949	3.36038
16.4059	3.50884
16.5521	3.58004
16.7251	3.85176
16.8664	4.02504
17.0016	4.11647
17.1282	4.22383
17.2507	4.29224
17.3738	4.4611
17.4957	4.62666
17.6189	4.8026
17.7419	4.9052
17.8638	4.95226
17.9862	5.31414
18.1094	5.40473
18.2338	5.33451
18.3581	5.66093
18.4838	5.83185
18.6106	5.81342
18.7392	6.1419
18.8679	6.39212
18.9975	6.58458
19.1289	6.59487
19.2617	6.85053
19.397	7.05688
19.533	7.36015
19.6712	7.36775
19.8105	7.84752
19.9512	7.96522
20.0941	8.10056
20.2381	8.3156
20.3886	8.64565
20.544	8.82461
20.7123	9.00323
20.9017	9.12941
21.0877	9.47712
21.27	9.93092
21.4513	10.1767
21.6319	10.3875
21.8157	10.7172
21.9979	10.9805
22.1788	11.3213
22.3622	11.4115
22.5451	12.0811
22.7291	12.5135
22.9146	12.5322
23.1043	12.9712
23.298	13.2567
23.4932	13.3958
23.6951	13.857
23.9047	14.1841
24.1237	14.5679
24.3496	14.857
24.5846	15.4659
24.8221	16.0684
25.0624	16.2442
25.3036	16.6363
25.5508	17.3856
25.8004	17.7777
26.0541	18.045
26.3136	18.6532
26.5786	19.049
26.8482	19.6466
27.1237	20.0191
27.407	20.0387
27.6961	20.8412
27.9927	21.9043
28.2935	22.6254
28.6095	23.2526
28.941	23.8879
29.2727	24.5035
29.6047	25.2973
29.9434	26.179
30.2921	26.0765

## Sheet: Fig.2b
lateral distance (μm)	electrical field (V/m)	lateral distance (μm)	electrical field (V/m)	lateral distance (μm)	electrical field (V/m)	lateral distance (μm)	electrical field (V/m)	lateral distance (μm)	electrical field (V/m)	lateral distance (μm)	electrical field (V/m)
0	1974930	0	4667100	0	1923690	0	4514700	0	1660870	0	3818900
1.51649	2019730	1.8639	4789600	0.25055	1925500	0.46005	4625500	1.31352	1675240	0.92387	3840500
2.32902	2026300	2.1425	4844200	2.1684	1928180	2.2511	4598700	2.25682	1669820	2.2407	3877100
5.2143	2002870	4.9669	4755600	4.23636	1935710	3.8321	4643000	3.10452	1676180	3.5032	3870300
4.25975	1996310	4.514	4703900	4.70903	1932870	4.5369	4535800	4.5621	1662680	4.5096	3862100
8.54582	2018930	8.3417	4824600	5.13458	1937840	7.053	4655600	6.89829	1689530	5.8928	3911200
7.63149	2016770	7.9357	4816500	7.85987	1944540	7.1063	4664700	7.20699	1667080	6.9629	3936800
11.5767	2021930	11.349	4881200	8.6988	1947700	7.1369	4665300	9.75585	1689090	7.7557	3958700
10.6507	2020140	10.927	4850000	10.7816	1957110	9.6734	4705100	9.91137	1686770	9.5897	4007200
14.6619	2025040	14.42	4920900	11.6114	1959740	10.052	4717600	12.6348	1715110	10.382	4024000
13.7368	2023140	14	4929600	13.8609	1970850	12.732	4781100	12.8755	1723610	12.826	4009400
17.7834	2032940	17.535	4994900	14.6047	1974140	12.783	4782100	15.6344	1757850	12.839	4049900
16.8592	2030430	17.117	4969400	17.0159	1989050	13.1	4731900	15.997	1769390	12.84	4049900
20.9175	2039590	20.666	5025200	17.6531	1992480	15.765	4810700	18.6654	1806740	15.713	4195000
19.9933	2037270	20.249	5039500	20.234	2011000	15.863	4831700	19.1808	1822460	16.02	4237300
24.0567	2045950	23.804	5056200	20.6858	2013670	18.802	4912900	21.7052	1862160	18.627	4340600
23.1325	2043630	23.387	5050300	23.4984	2035380	19.034	4921900	22.4145	1880280	19.386	4390000
27.1998	2052060	26.946	5095400	23.6929	2036590	21.852	5010900	24.7337	1916170	21.479	4488200
26.2756	2049860	26.53	5073500	25.5751	2013410	22.255	5026400	25.6842	1938410	23.044	4597400
30.3445	2057580	30.091	5091100	26.7193	2026120	24.892	5105300	27.7439	1974160	24.12	4644900
29.4202	2055590	29.674	5108200	26.7581	2026550	25.513	5130400	29.0012	2005510	25.637	4737900
33.49	2062530	33.236	5118700	29.8109	2061710	27.912	5198700	30.7184	2034340	26.662	4779900
32.5657	2060770	32.82	5098300	29.9587	2063330	28.821	5237700	32.393	2075400	26.882	4845200
36.6358	2066890	36.382	5105900	32.9037	2094960	30.895	5292200	33.6275	2097390	29.555	4954300
35.7114	2065370	35.965	5124100	33.1611	2097680	32.194	5354100	35.9153	2154260	30.529	5067800
39.7814	2070660	39.528	5109800	35.9985	2124760	33.825	5381800	36.4167	2163580	32.27	5156300
38.857	2069370	39.111	5109000	36.361	2128260	35.638	5452300	37.7619	2159110	34.374	5174300
42.927	2073870	42.673	5131300	39.0969	2150430	36.689	5463500	39.2345	2214550	34.579	5301700
42.0026	2072780	42.256	5111900	39.5557	2154280	39.137	5539700	39.4276	2221000	34.641	5308100
46.0725	2076590	45.819	5114100	42.2005	2171740	39.496	5531600	42.2075	2305880	37.461	5539800
45.1481	2075670	45.402	5133000	42.7431	2175500	41.03	5480800	42.8024	2325120	38.351	5631600
49.2181	2078880	48.964	5134300	45.3109	2188780	42.43	5519900	45.1656	2378080	40.155	5726900
48.2937	2078110	48.548	5115000	45.9224	2192120	42.504	5550500	46.1907	2406890	42.181	5737000
52.3636	2084250	52.11	5116100	48.4287	2201890	45.519	5560100	48.1074	2436390	42.436	5879200
51.4392	2080160	51.693	5135000	49.093	2204600	45.711	5576900	49.5825	2471260	42.52	5968900
55.5091	2082410	55.255	5116600	51.5542	2211510	48.622	5603600	51.0354	2485850	45.309	6074800
54.5847	2081870	54.839	5116400	52.2555	2213500	48.899	5619600	52.9784	2525930	46.238	6210900
58.6547	2083760	58.401	5136000	54.6872	2218090	51.738	5615100	53.9496	2529880	48.007	6290000
57.7303	2083310	57.984	5116800	55.4104	2219360	52.071	5617900	56.3836	2572540	50.167	6486500
61.8002	2084890	61.546	5117200	57.8268	2222060	54.867	5620700	56.8483	2576760	50.314	6283300
60.8758	2084520	61.13	5136300	58.5589	2222690	55.231	5620600	59.4562	2551660	50.356	6503800
64.9458	2085840	64.692	5136400	60.9725	2223810	58.005	5617900	59.7567	2562630	53.236	6630700
64.0214	2085530	64.275	5117300	61.7018	2223880	58.381	5622500	59.7747	2562900	53.933	6730000
68.0913	2090130	67.837	5117500	64.1231	2223660	61.151	5615400	62.8348	2609480	56.083	6780400
67.1669	2086370	67.421	5136600	64.8401	2223280	61.524	5609000	62.9929	2619400	57.65	6913400
71.2369	2087300	70.983	5117600	67.278	2221910	64.303	5599300	65.9308	2640970	58.774	6938900
70.3124	2087080	70.566	5117500	67.9749	2221170	64.66	5599900	66.1885	2642950	60.884	7058800
74.3824	2087860	74.128	5136700	70.4361	2218780	67.461	5592500	69.0478	2657760	61.374	6907700
73.458	2087670	73.712	5117600	71.1068	2217780	67.792	5583100	69.3591	2662240	61.446	7054400
77.5279	2088330	77.274	5117700	73.5968	2214490	70.624	5568100	72.1886	2663260	64.396	7090400
76.6035	2088170	76.857	5136700	74.2366	2213310	70.92	5566000	72.5042	2659680	64.754	7170600
80.6735	2088720	80.42	5136800	76.7592	2209210	73.789	5548100	75.3536	2648710	67.446	7178400
79.7491	2088590	80.003	5117700	77.3651	2207930	74.046	5544400	75.6266	2647010	67.995	7214200
83.819	2092560	83.565	5117700	79.9228	2203130	76.958	5535900	78.5404	2623430	70.54	7209600
82.8946	2088940	83.149	5136800	80.4928	2201800	77.168	5523500	78.7305	2618990	71.165	7211600
86.9646	2089330	86.711	5117700	83.0869	2196390	80.129	5499200	81.7443	2585030	73.69	7197500
86.0401	2089240	86.294	5117700	83.62	2195070	80.289	5492900	81.8208	2584080	74.274	7169300
90.1101	2089560	89.856	5136800	86.2511	2189160	83.302	5482800	83.5312	2560890	76.896	7144600
89.1857	2089490	89.44	5117700	86.7474	2187880	83.409	5468600	84.8388	2597290	77.338	7084700
93.2556	2089760	93.002	5117800	89.415	2181590	86.476	5436500	85.0226	2595400	80.151	7043000
92.3312	2089690	92.585	5136900	89.8752	2180390	86.527	5436000	87.7794	2559250	80.373	6943000
96.4012	2089930	96.147	5136900	92.5783	2173850	89.25	5417100	88.3789	2559910	82.753	6938100
95.4768	2089870	95.731	5117800	93.0036	2172730	89.631	5489500	90.741	2525490	83.299	6927600
99.5467	2093580	99.293	5117800	95.7406	2166080	89.665	5488300	91.7149	2520680	83.53	6921600
98.6223	2090020	98.876	5136900	96.133	2165080	92.645	5463700	93.7225	2490490	85.888	6784400
102.692	2090180	102.44	5117800	98.9018	2158450	92.943	5468200	95.0317	2480800	87.226	6746200
101.768	2090140	102.02	5117800	99.2635	2157570	95.671	5449400	96.7194	2454060	88.66	6635200
105.838	2090280	105.58	5136900	102.062	2151120	96.21	5445000	98.3342	2439100	90.754	6576700
104.913	2090250	105.17	5117800	102.395	2150350	98.709	5424100	99.7272	2417240	91.551	6470500
108.983	2090360	108.73	5117800	105.22	2144220	99.464	5423900	101.628	2394550	94.176	6407500
108.059	2090340	108.31	5136900	105.529	2143560	101.76	5405400	102.743	2374460	94.503	6276400
112.129	2090440	111.87	5136900	108.377	2137870	102.7	5404100	104.916	2345680	96.807	6237800
111.204	2090410	111.46	5117800	108.663	2137330	104.83	5393400	105.765	2329320	97.356	6225400
115.274	2094010	115.02	5117800	111.532	2132180	105.93	5386100	108.199	2291250	97.68	6214200
114.35	2090480	114.6	5136900	111.799	2131730	107.9	5372700	108.795	2279300	99.893	6078300
118.42	2090540	118.17	5117800	114.686	2127200	109.14	5374100	111.473	2231450	101.48	6016200
117.496	2090530	117.75	5117800	114.937	2126840	110.99	5364300	111.834	2224340	102.69	5930000
121.565	2090590	121.31	5136900	117.838	2122980	112.34	5357000	114.731	2168930	105.02	5825200
120.641	2090570	120.89	5117800	118.076	2122700	114.09	5348400	114.884	2166210	105.61	5751100
124.711	2090620	124.46	5117800	120.989	2119520	115.53	5346200	117.515	2123400	108.43	5679200
123.787	2090610	124.04	5136900	121.217	2119300	117.2	5339700	117.921	2151400	108.59	5617200
127.857	2090650	127.6	5136900	124.138	2116810	118.71	5337900	117.995	2150700	109.77	5514900
126.932	2090640	127.19	5117800	124.359	2116640	120.32	5333100	120.866	2119730	111.28	5537300
131.002	2094190	130.75	5117800	127.286	2114780	121.89	5331800	121.346	2115800	112.08	5513300
130.078	2090670	130.33	5136900	127.503	2114670	123.45	5328500	123.877	2093000	113.97	5406500
134.148	2090700	133.89	5117800	130.433	2113400	125.05	5332300	124.627	2087900	115.71	5349200
133.223	2090690	133.48	5117800	130.647	2113320	126.58	5330200	126.934	2071060	116.85	5287200
137.293	2090720	137.04	5136900	133.579	2112570	128.21	5325100	127.86	2065940	119.14	5207500
136.369	2090710	136.62	5117800	133.792	2112530	129.72	5324000	130.023	2053420	119.82	5176300
140.439	2090730	140.18	5117800	136.724	2112220	131.36	5324000	131.061	2047160	122.46	5093100
139.514	2090730	139.77	5136900	136.938	2112210	132.86	5323700	133.134	2039460	122.85	5079700
143.584	2090740	143.33	5136900	139.868	2112280	134.51	5324000	134.239	2035580	125.72	5002100
142.66	2090740	142.91	5117800	140.085	2112290	136	5324300	136.26	2028670	125.91	4974700
146.73	2094270	146.48	5117800	143.012	2112660	137.66	5324900	137.403	2025560	128.94	4927600
145.805	2090750	146.06	5136900	143.232	2112680	139.15	5325700	139.398	2020600	128.99	4926700
149.875	2090760	149.62	5117800	146.155	2113280	140.81	5331200	140.555	2018260	130.46	4897200
148.951	2090760	149.2	5117800	146.38	2113320	142.3	5332500	142.545	2014910	131.99	4958700
153.021	2090770	152.77	5136900	149.299	2114090	143.95	5328600	143.699	2013270	132.24	4957000
152.096	2090770	152.35	5117800	149.528	2114140	145.45	5330000	145.698	2011300	134.97	4940000
156.166	2090780	155.91	5117800	152.442	2115020	147.09	5331000	146.836	2008180	135.55	4937700
155.242	2090780	155.5	5136900	152.676	2115080	148.6	5332700	148.857	2009510	138.01	4928200
159.312	2090780	159.06	5136900	155.585	2116020	150.23	5333700	149.967	2009030	138.8	4926700
158.388	2090780	158.64	5117800	155.824	2116090	151.75	5335500	152.021	2009290	141.1	4918700
162.458	2094310	162.2	5117800	158.728	2117050	153.37	5336500	153.094	2009260	142	4920300
161.533	2090790	161.79	5136900	158.972	2117120	154.9	5338300	155.19	2010430	144.22	4924700
165.603	2090790	165.35	5117800	161.871	2118080	156.5	5344000	156.216	2010740	145.16	4925800
164.679	2090790	164.93	5117800	162.12	2118150	158.06	5345900	158.362	2012700	147.38	4931300
168.749	2090800	168.49	5136900	165.014	2119080	159.64	5342000	159.335	2013290	148.3	4933400
167.824	2090790	168.08	5117800	165.268	2119150	161.21	5343800	161.538	2015950	150.55	4941900
171.894	2090800	171.64	5117800	168.158	2120020	162.78	5344600	162.45	2014280	151.42	4944400
170.97	2090800	171.22	5136900	168.415	2120090	164.37	5346300	164.718	2020050	153.75	4955100
175.04	2090800	174.79	5117800	171.302	2120900	165.91	5347000	165.562	2020950	154.51	4957500
174.115	2090800	174.37	5117800	171.563	2120970	167.52	5353300	167.901	2024890	156.96	4967000
178.185	2094320	177.93	5117800	174.446	2121710	169.05	5349300	168.67	2025870	157.59	4967200
177.261	2094320	177.51	5136900	174.71	2121770	170.67	5350700	171.088	2030460	160.19	4984700
181.331	2090800	181.08	5117800	177.59	2124130	172.19	5356000	171.773	2031480	160.65	4986300
180.406	2090800	180.66	5117800	177.857	2122490	173.82	5352600	174.28	2036780	163.43	4999700
184.476	2090810	184.22	5136900	180.734	2123070	175.33	5353100	174.873	2037780	163.7	5000600
183.552	2090810	183.81	5117800	181.003	2123120	176.98	5354300	177.478	2042240	166.69	5014400
187.622	2090810	187.37	5117800	183.878	2123630	178.47	5354600	177.967	2044820	166.74	5014600
186.697	2090810	186.95	5136900	184.15	2123680	180.13	5355700	180.682	2051870	167.31	4947600
190.767	2090810	190.51	5117800	187.023	2124110	181.61	5356000	181.054	2052670	169.84	4961200
189.843	2090810	190.1	5117800	187.296	2124150	183.28	5361500	183.894	2060820	169.88	4961500
193.913	2094330	193.66	5117800	190.168	2124520	184.75	5357100	184.133	2061390	172.96	4988900
192.989	2094330	193.24	5136900	190.443	2124560	186.43	5357800	187.115	2070780	173.06	4989700
197.058	2090810	196.8	5117800	193.313	2126620	187.89	5362700	187.204	2071010	176.07	5016200
196.134	2090810	196.39	5117800	193.589	2124900	189.58	5358600	188.859	2038460	176.23	5017600
200.204	2090810	199.95	5136900	196.458	2125160	191.03	5358700	190.293	2044300	179.18	5043700
199.28	2090810	199.53	5117800	196.735	2125190	192.73	5359200	190.318	2044410	179.42	5045900
203.35	2090810	203.1	5117800	199.603	2125410	194.18	5359300	193.411	2061450	182.29	5072300
202.425	2090810	202.68	5136900	199.88	2125430	195.87	5359700	193.492	2062290	182.6	5075600
206.495	2090810	206.24	5117700	202.749	2125620	197.32	5359800	196.528	2079700	185.39	5102800
205.571	2090810	205.82	5117800	203.026	2125640	199.02	5364700	196.667	2080440	185.8	5107800
209.641	2094330	209.39	5136800	205.894	2125800	200.46	5360100	199.645	2097300	188.49	5136200
208.716	2094330	208.97	5136800	206.172	2125820	202.17	5360300	199.842	2098370	189.01	5143800
212.786	2090810	212.53	5117800	209.039	2127740	203.61	5365000	202.762	2114230	191.57	5173500
211.862	2090810	212.12	5117800	209.318	2125980	205.32	5360500	203.017	2115580	192.22	5184800
215.932	2090810	215.68	5136900	212.185	2126110	206.75	5360600	205.881	2130020	194.64	5215200
215.007	2090810	215.26	5117800	212.463	2126130	208.46	5360700	206.19	2131570	195.46	5231700
219.077	2090810	218.82	5117800	215.33	2126260	209.89	5360800	209.001	2144480	197.7	5261000
218.153	2090810	218.41	5136900	215.609	2126280	211.61	5360900	209.361	2145970	198.72	5284000
222.223	2090810	221.97	5117800	218.476	2126410	213.04	5361000	212.125	2156910	200.74	5309700
221.298	2090810	221.55	5117800	218.755	2126420	214.76	5365800	212.529	2158530	202	5339200
225.368	2094330	225.11	5136900	221.621	2126560	216.18	5361200	215.251	2167650	203.75	5362800
224.444	2094330	224.7	5136900	221.9	2126570	217.9	5361400	215.693	2169150	205.31	5392900
228.514	2090820	228.26	5117800	224.766	2128490	219.33	5366100	218.38	2176570	206.74	5404500
227.589	2090820	227.84	5117800	225.046	2126730	221.05	5361700	218.854	2177880	208.63	5440000
231.659	2090820	231.41	5136900	227.912	2126880	222.47	5361700	221.513	2183790	209.72	5444000
230.735	2090820	230.99	5117800	228.192	2126900	224.2	5362000	222.011	2184900	211.95	5476600
234.805	2090820	234.55	5117800	231.057	2127050	225.61	5362100	224.649	2190770	212.69	5474900
233.881	2090820	234.13	5136900	231.337	2127070	227.34	5362300	225.166	2192510	215.26	5502200
237.95	2090820	237.7	5117800	234.202	2127240	228.76	5362400	227.788	2194060	215.68	5496800
237.026	2090820	237.28	5117800	234.483	2127250	230.49	5367300	228.317	2194780	218.54	5516300
241.096	2094340	240.84	5136900	237.348	2127430	231.9	5362800	230.929	2197650	218.69	5517000
240.172	2094340	240.43	5136900	237.629	2127450	233.64	5363100	231.467	2198240	220.7	5433100
244.242	2090820	243.99	5117800	240.493	2129390	235.05	5367800	234.071	2200600	221.75	5439600
243.317	2090820	243.57	5117800	240.775	2127650	236.79	5363500	234.616	2201110	221.77	5439600
247.387	2090820	247.13	5136900	243.638	2127840	238.19	5363600	237.214	2203180	224.88	5449000
246.463	2090820	246.72	5117800	243.921	2127860	239.93	5363900	237.764	2203660	224.93	5453200
250.533	2090820	250.28	5117800	246.783	2128060	241.33	5364000	240.356	2207110	228.01	5461700
249.608	2090820	249.86	5136900	247.067	2128080	243.08	5364300	240.913	2207920	228.09	5461800
253.678	2090820	253.42	5117800	249.928	2128290	244.48	5364400	243.498	2208100	231.15	5468100
252.754	2090820	253.01	5117800	250.212	2128310	246.23	5369300	244.062	2208610	231.25	5476100
256.824	2094340	256.57	5136900	253.074	2128530	247.62	5364900	246.64	2210720	234.28	5473500
255.899	2094340	256.15	5136900	253.358	2128550	249.38	5365200	247.212	2211280	234.4	5473900
259.969	2090820	259.72	5117800	256.219	2130510	250.76	5369900	249.78	2213540	237.42	5479900
259.045	2090820	259.3	5117800	256.504	2130600	252.52	5365700	250.364	2214170	237.56	5480200
263.115	2090820	262.86	5136900	259.364	2129010	253.91	5365800	252.918	2216560	240.56	5487400
262.19	2090820	262.44	5117800	259.65	2129040	255.67	5366200	253.517	2217240	240.71	5487600
266.26	2090820	266.01	5117800	262.509	2129260	257.05	5366300	256.056	2220980	243.69	5495800
265.336	2090820	265.59	5136900	262.796	2129290	258.82	5366800	256.671	2222450	243.87	5496400
269.406	2090810	269.15	5117800	265.654	2129510	260.2	5366900	259.193	2222840	246.83	5505800
268.481	2090820	268.74	5117800	265.942	2129530	261.97	5371900	259.825	2223580	247.03	5513800
272.551	2094330	272.3	5136900	268.799	2129750	263.34	5367400	262.329	2225860	249.96	5517500
271.627	2094330	271.88	5136900	269.088	2129770	265.11	5367900	262.98	2226570	250.18	5518000
275.697	2090810	275.44	5117800	271.944	2131720	266.48	5372600	265.465	2228560	253.09	5529300
274.773	2090810	275.03	5117800	272.234	2131800	268.26	5368500	266.135	2229200	253.34	5530400
278.842	2090810	278.59	5136900	275.089	2130190	269.63	5368600	268.603	2230770	256.23	5542800
277.918	2090810	278.17	5117800	275.38	2130210	271.41	5369000	269.288	2231260	256.5	5550400
281.988	2090810	281.73	5117800	278.234	2130370	272.77	5369200	271.741	2233790	259.36	5554800
281.064	2090810	281.32	5136900	278.526	2130390	274.56	5369600	272.44	2234440	259.66	5556200
285.134	2090810	284.88	5117800	281.38	2130510	275.91	5369800	274.882	2232820	262.49	5567200
284.209	2090810	284.46	5117800	281.672	2130520	277.7	5374700	275.588	2232820	262.82	5575400
288.279	2094320	288.03	5136900	284.525	2130600	279.06	5370300	278.026	2232200	265.63	5581200
287.355	2094320	287.61	5136900	284.818	2130610	280.85	5370600	278.734	2231840	265.97	5580400
291.425	2090800	291.17	5117800	287.67	2132400	282.2	5375300	281.174	2230120	268.76	5589300
290.5	2090800	290.75	5117800	287.963	2132400	284	5371000	281.874	2229330	269.13	5590700
294.57	2090800	294.32	5136900	290.816	2130590	285.35	5371100	284.327	2226290	271.9	5601800
293.646	2090800	293.9	5117800	291.109	2130580	287.14	5371300	285.01	2225020	272.28	5604300
297.716	2090790	297.46	5117800	293.962	2130460	288.49	5371400	287.486	2222780	275.04	5604700
296.791	2090790	297.05	5136900	294.254	2130440	290.29	5371400	288.141	2219580	275.43	5605600
300.861	2090790	300.61	5117800	297.108	2130240	291.64	5371500	290.65	2212060	278.19	5608700
299.937	2090790	300.19	5117800	297.399	2130210	293.43	5376000	291.265	2209830	278.57	5612200
304.007	2094300	303.75	5136900	300.254	2129910	294.78	5371400	293.821	2201010	281.34	5616500
303.082	2094300	303.34	5136900	300.544	2129880	296.58	5371100	294.384	2198430	281.71	5609200
307.152	2090770	306.9	5117800	303.4	2131320	297.93	5375600	296.998	2187010	284.5	5605500
306.228	2090770	306.48	5117800	303.689	2131150	299.72	5370600	297.498	2184250	284.84	5604700
310.298	2090760	310.04	5137000	306.547	2128960	301.08	5370500	300.18	2170020	287.67	5606800
309.373	2090760	309.63	5117900	306.833	2128900	302.86	5369800	300.607	2167310	287.96	5590300
313.443	2090740	313.19	5117900	309.693	2128340	304.23	5369600	303.366	2154470	290.84	5575700
312.519	2090750	312.77	5137000	309.978	2128280	306	5368700	303.714	2146820	291.07	5573700
316.589	2090720	316.34	5117900	312.84	2127650	307.38	5368400	306.554	2128290	294.03	5541300
315.665	2090730	315.92	5117900	313.122	2127580	309.14	5371900	306.819	2126390	294.18	5524400
319.735	2094220	319.48	5136900	315.987	2126900	310.53	5366900	309.742	2104990	297.24	5511700
318.81	2094230	319.06	5136900	316.266	2126830	312.28	5365600	309.925	2103700	297.27	5482600
322.88	2090680	322.63	5117700	319.134	2128020	313.68	5369700	312.928	2081450	297.98	5451600
321.956	2090690	322.21	5117800	319.41	2127750	315.42	5363500	313.032	2080770	300.17	5510300
326.026	2090650	325.77	5136700	322.281	2125380	316.83	5363000	316.111	2058790	300.63	5515200
325.101	2090660	325.36	5117600	322.554	2125310	318.56	5361300	316.142	2058610	303.03	5454100
329.171	2090620	328.92	5117500	325.428	2124670	319.99	5360700	317.657	2050600	304.08	5445400
328.247	2090630	328.5	5136700	325.699	2124610	321.7	5358900	319.222	2079060	305.93	5389300
332.317	2090600	332.06	5116900	328.575	2124040	323.14	5358300	319.323	2080750	307.48	5366000
331.392	2090610	331.65	5117100	328.843	2123990	324.84	5361200	322.286	2071570	308.89	5323500
335.462	2094100	335.21	5135400	331.721	2123520	326.29	5355900	322.551	2070880	310.82	5287200
334.538	2094100	334.79	5135500	331.988	2123490	327.97	5354300	325.368	2062560	311.89	5255400
338.608	2090570	338.35	5115900	334.867	2124990	329.44	5358400	325.76	2061730	314.11	5217200
337.683	2090570	337.94	5116000	335.133	2124890	331.11	5352400	328.466	2055340	314.93	5196800
341.753	2090570	341.5	5135200	338.013	2122950	332.6	5351800	328.953	2054520	317.36	5159900
340.829	2090570	341.08	5116100	338.278	2122940	334.26	5350900	331.576	2049800	318	5147700
344.899	2090570	344.65	5116700	341.159	2122910	335.74	5350500	332.134	2049100	320.58	5115300
343.974	2090570	344.23	5135700	341.423	2122910	337.4	5350100	334.698	2043330	321.08	5108200
348.044	2090580	347.79	5117100	344.304	2123040	338.89	5350000	335.303	2043280	323.78	5081200
347.12	2090580	347.37	5117000	344.569	2123060	340.54	5354800	337.829	2043250	324.18	5077100
351.19	2094110	350.94	5136500	347.449	2123320	342.04	5350300	338.463	2042940	326.97	5055600
350.265	2094110	350.52	5136500	347.715	2123350	343.69	5350800	340.968	2042010	327.3	5053200
354.335	2090610	354.08	5117500	350.594	2125470	345.18	5355900	341.614	2041920	330.14	5036500
353.411	2090600	353.66	5117500	350.862	2125630	346.84	5352200	344.115	2042030	330.42	5035200
357.481	2090620	357.23	5136600	353.739	2124250	348.32	5352700	344.757	2042140	333.31	5023000
356.557	2090620	356.81	5117500	354.008	2124300	349.99	5353900	347.27	2043270	333.54	5022200
360.627	2090630	360.37	5117500	356.883	2124840	351.46	5354400	347.894	2043590	336.47	5014100
359.702	2090630	359.96	5136600	357.155	2124890	353.14	5355800	350.433	2043750	336.68	5013800
363.772	2090640	363.52	5117500	360.027	2125470	354.6	5356300	351.022	2043760	339.62	5009600
362.848	2090640	363.1	5117500	360.301	2125520	356.29	5362300	353.604	2049550	339.82	5009500
366.918	2094170	366.66	5136600	363.172	2126100	357.74	5358200	354.142	2050190	342.77	5009200
365.993	2094170	366.25	5136600	363.448	2126150	359.45	5359600	356.784	2054740	342.96	5009300
370.063	2090660	369.81	5117500	366.316	2128420	360.88	5364700	357.252	2055460	345.91	5012500
369.139	2090660	369.39	5117500	366.595	2128630	362.6	5361400	359.976	2061420	346.11	5012900
373.209	2090660	372.95	5136600	369.461	2127290	364.02	5361800	360.352	2062150	349.05	5019600
372.284	2090660	372.54	5117500	369.742	2127340	365.75	5363000	363.18	2069710	349.27	5020200
376.354	2090670	376.1	5117500	372.605	2127810	367.16	5363300	363.439	2070310	352.18	5030400
375.43	2090670	375.68	5136600	372.888	2127850	368.9	5364400	366.398	2078240	352.43	5031400
379.5	2090670	379.25	5117500	375.75	2128260	370.3	5364700	366.512	2076750	355.31	5044800
378.575	2090670	378.83	5117500	376.034	2128290	372.05	5370200	368.51	2048270	355.59	5046400
382.645	2094190	382.39	5136600	378.895	2128630	373.44	5365800	369.591	2053240	358.43	5063100
381.721	2094190	381.97	5136600	379.181	2128660	375.2	5366500	369.611	2053340	358.77	5065600
385.791	2090680	385.54	5117500	382.04	2130670	376.59	5371300	372.706	2072770	361.54	5085700
384.866	2090670	385.12	5117500	382.327	2130760	378.35	5367300	372.789	2073240	361.95	5089600
388.936	2090680	388.68	5136600	385.185	2129160	379.73	5367400	375.819	2093090	364.64	5113300
388.012	2090680	388.27	5117500	385.473	2129170	381.49	5367800	375.969	2094020	365.14	5119500
392.082	2090680	391.83	5117500	388.33	2129310	382.87	5367900	378.93	2113460	367.74	5147100
391.158	2090680	391.41	5136600	388.618	2129330	384.64	5368200	379.151	2114860	368.35	5156900
395.227	2090680	394.97	5117500	391.475	2129410	386.02	5368200	382.04	2132330	370.82	5187800
394.303	2090680	394.56	5117500	391.764	2129420	387.79	5373000	382.333	2139020	371.58	5203400
398.373	2094200	398.12	5136600	394.621	2129450	389.16	5368400	385.152	2151380	373.87	5236000
397.449	2094200	397.7	5136600	394.91	2129450	390.93	5368500	385.513	2153510	374.84	5259600
401.519	2090680	401.26	5117500	397.766	2131230	392.3	5373000	388.266	2167780	376.91	5290700
400.594	2090680	400.85	5117500	398.055	2131220	394.08	5368400	388.692	2170040	378.14	5324000
404.664	2090680	404.41	5136600	400.912	2129410	395.45	5368400	391.382	2182010	379.91	5349000
403.74	2090680	403.99	5117500	401.201	2129400	397.23	5368300	391.866	2184230	381.48	5391800
407.81	2090680	407.56	5117500	404.058	2129340	398.6	5368200	394.502	2193970	382.87	5406800
406.885	2090680	407.14	5136600	404.346	2129330	400.37	5368100	395.036	2196010	384.85	5455500
410.955	2090680	410.7	5117500	407.203	2129250	401.74	5368000	397.627	2204490	385.79	5459400
410.031	2090680	410.28	5117500	407.491	2129240	403.52	5372400	398.202	2208040	388.25	5508000
414.101	2094200	413.85	5136600	410.349	2129140	404.89	5367800	400.756	2211490	388.69	5503300
413.176	2094200	413.43	5136600	410.637	2129130	406.66	5367600	401.363	2212950	391.25	5436200
417.246	2090680	416.99	5117500	413.495	2130810	408.03	5372100	403.888	2217490	391.61	5438500
416.322	2090680	416.58	5117500	413.782	2130770	409.81	5367300	404.52	2218640	391.63	5459000
420.392	2090680	420.14	5136600	416.641	2128890	411.18	5367200	407.024	2222030	394.72	5504800
419.467	2090680	419.72	5117500	416.927	2128880	412.95	5367000	407.674	2222900	394.82	5505900
423.537	2090680	423.28	5117400	419.787	2128770	414.33	5366900	410.163	2225390	397.83	5534000
422.613	2090680	422.87	5136500	420.073	2128750	416.09	5366700	410.825	2226040	398	5549400
426.683	2090680	426.43	5117400	422.932	2128640	417.47	5366600	413.304	2229400	400.94	5552300
425.758	2090680	426.01	5117400	423.218	2128630	419.24	5371000	413.974	2230210	401.17	5553200
429.828	2094200	429.57	5136500	426.078	2128520	420.62	5366300	416.447	2229730	404.07	5563800
428.904	2094200	429.16	5136500	426.363	2128510	422.38	5366100	417.122	2230100	404.34	5573900
432.974	2090680	432.72	5117500	429.224	2128400	423.77	5370600	419.59	2231170	407.2	5571400
432.05	2090680	432.3	5117400	429.509	2130160	425.53	5365800	420.27	2231470	407.5	5571700
436.119	2090680	435.87	5136600	432.369	2128300	426.91	5365700	422.733	2232350	410.33	5576000
435.195	2090680	435.45	5117500	432.654	2128290	428.67	5365500	423.418	2232610	410.66	5576400
439.265	2090680	439.01	5117500	435.515	2128200	430.06	5365400	425.876	2233380	413.47	5581600
438.341	2090680	438.59	5136600	435.799	2128200	431.82	5365200	426.567	2233630	413.81	5586100
442.411	2090680	442.16	5117500	438.661	2128120	433.21	5365200	429.019	2235870	416.61	5582100
441.486	2090680	441.74	5117500	438.945	2128110	434.96	5369700	429.715	2236340	416.96	5582400
445.556	2094200	445.3	5136600	441.806	2128040	436.35	5365000	432.161	2235070	419.75	5584500
444.632	2094200	444.89	5136600	442.091	2128030	438.11	5364900	432.864	2235270	420.11	5590400
448.702	2090680	448.45	5117500	444.952	2127960	439.5	5369500	435.303	2235620	422.89	5590300
447.777	2090680	448.03	5117500	445.236	2129740	441.25	5364800	436.013	2235740	423.27	5587400
451.847	2090680	451.59	5136600	448.097	2127890	442.65	5364800	438.446	2235780	426.03	5589900
450.923	2090680	451.18	5117500	448.382	2127880	444.4	5364800	439.161	2235770	426.41	5590300
454.993	2090680	454.74	5117500	451.243	2127810	445.79	5364800	441.589	2235350	429.17	5597000
454.068	2090680	454.32	5136600	451.527	2127800	447.54	5364700	442.308	2235140	429.56	5598800
458.138	2090680	457.88	5117500	454.388	2127720	448.94	5364700	444.735	2235870	432.31	5596900
457.214	2090680	457.47	5117500	454.673	2127710	450.69	5369300	445.452	2235200	432.71	5597500
461.284	2094200	461.03	5136600	457.534	2127610	452.08	5364700	447.883	2231630	435.45	5600900
460.359	2094200	460.61	5136600	457.818	2127600	453.83	5364700	448.593	2230790	435.86	5606100
464.429	2090680	464.18	5117500	460.679	2127470	455.23	5369300	451.035	2227710	438.6	5609600
463.505	2090680	463.76	5117500	460.964	2129230	456.98	5364600	451.73	2226440	439.01	5605500
467.575	2090680	467.32	5136600	463.825	2127300	458.38	5364600	454.192	2221940	441.75	5608400
466.65	2090680	466.9	5117500	464.109	2127280	460.12	5364500	454.862	2220200	442.15	5609000
470.72	2090680	470.47	5117500	466.971	2127070	461.52	5364500	457.354	2213940	444.89	5617200
469.796	2090680	470.05	5136600	467.255	2127050	463.26	5364300	457.989	2211720	445.29	5614100
473.866	2090680	473.61	5117500	470.117	2126780	464.67	5364300	460.522	2206170	448.05	5611900
472.942	2090680	473.2	5117500	470.4	2126750	466.41	5368700	461.11	2201120	448.43	5611900
477.011	2094200	476.76	5136600	473.263	2126420	467.82	5364000	463.697	2189810	451.21	5609800
476.087	2094200	476.34	5117500	473.545	2126390	469.55	5363600	464.226	2186920	451.56	5608900
480.157	2090680	479.9	5117500	476.409	2125980	470.97	5368200	466.877	2173190	454.37	5614000
479.233	2090680	479.49	5117500	476.69	2127660	472.69	5363100	467.337	2170250	454.68	5601600
483.303	2090680	483.05	5136600	479.555	2125440	474.12	5363000	470.062	2153520	457.55	5587100
482.378	2090680	482.63	5117500	479.834	2125380	475.83	5362300	470.444	2150800	457.8	5585300
486.448	2090680	486.19	5117500	482.702	2124790	477.27	5362200	473.25	2131140	460.74	5556900
485.524	2090680	485.78	5136600	482.979	2124720	478.97	5361400	473.548	2128880	460.9	5540200
489.594	2090680	489.34	5117500	485.849	2124020	480.42	5361200	476.441	2106680	463.94	5502400
488.669	2090680	488.92	5117500	486.123	2123950	482.11	5364900	476.652	2103450	463.99	5501400
492.739	2094190	492.49	5136600	488.996	2123120	483.57	5359900	479.631	2081040	465	5467900
491.815	2094190	492.07	5117500	489.267	2123040	485.25	5358700	479.755	2080120	466.9	5534800
495.885	2090670	495.63	5117500	492.143	2122100	486.72	5363000	482.82	2055200	467.33	5531700
494.96	2090670	495.21	5117500	492.411	2123650	488.39	5356900	482.86	2054920	469.74	5467400
499.03	2090670	498.78	5136600	495.291	2120940	489.87	5356400	484.411	2044670	470.79	5460600
498.106	2090670	498.36	5117500	495.554	2120840	491.53	5354800	485.926	2075240	472.62	5399300
502.176	2090670	501.92	5117500	498.439	2119640	493.03	5354200	486.047	2074790	474.21	5373700
501.251	2090670	501.51	5136600	498.697	2119540	494.66	5352300	488.966	2061570	475.57	5326700
505.321	2090670	505.07	5117500	501.587	2118220	496.18	5351600	489.299	2060450	477.57	5288000
504.397	2090670	504.65	5117500	501.84	2118110	497.8	5354300	492.022	2046110	478.56	5255700
508.467	2090670	508.21	5136600	504.736	2116690	499.34	5348600	492.534	2046410	480.87	5211000
507.543	2094180	507.8	5117500	504.982	2116570	500.93	5346300	495.093	2038430	481.6	5185100
511.612	2090660	511.36	5117500	507.885	2115060	502.5	5350100	495.755	2036680	484.13	5146200
510.688	2090660	510.94	5136600	508.124	2114940	504.07	5342800	498.175	2028780	484.65	5134800
514.758	2090660	514.5	5136600	511.034	2113360	505.65	5341600	498.964	2026960	487.36	5092400
513.834	2090660	514.09	5117500	511.266	2113240	507.2	5338900	501.266	2020260	487.73	5086100
517.904	2090650	517.65	5117500	514.183	2111630	508.81	5337600	502.165	2018450	490.57	5046200
516.979	2090660	517.23	5136600	514.408	2111520	510.33	5334800	504.365	2012750	490.82	5042800
521.049	2090650	520.8	5117500	517.333	2109920	511.97	5338200	505.357	2011040	493.78	5003900
520.125	2090650	520.38	5117500	517.55	2109810	513.46	5335300	507.469	2003820	493.92	5002200
524.195	2090640	523.94	5136500	520.482	2108280	515.13	5328900	508.544	2004700	496.97	4962600
523.27	2094160	523.52	5117400	520.691	2108190	516.6	5326000	510.579	2000750	497.02	4962000
527.34	2090640	527.09	5117400	523.631	2106800	518.29	5324400	511.725	1999470	499	4942900
526.416	2090640	526.67	5136500	523.833	2106720	519.73	5321600	513.693	1996390	500.08	5007600
530.486	2090630	530.23	5136500	526.78	2105540	521.45	5319900	514.902	1995470	500.21	5007000
529.561	2090630	529.82	5117400	526.976	2105480	522.86	5317200	516.813	1993310	503.06	4989200
533.631	2090620	533.38	5117500	529.928	2104610	524.6	5315500	518.073	1992860	503.52	4987200
532.707	2090620	532.96	5136600	530.118	2104580	526	5313200	519.937	1991720	506.07	4970200
536.777	2090610	536.52	5117500	533.076	2104120	527.76	5316500	521.239	1991860	506.8	4967000
535.852	2090610	536.11	5117500	533.262	2104110	529.14	5314400	523.066	1989830	509.1	4950600
539.922	2090590	539.67	5136600	536.223	2104170	530.91	5308100	524.401	1992700	510.06	4946400
538.998	2094120	539.25	5117500	536.407	2104200	532.28	5306600	526.201	1993950	512.15	4926100
543.068	2090580	542.81	5117500	539.368	2104890	534.06	5305500	527.556	1995620	513.3	4922700
542.143	2090580	542.4	5136600	539.552	2104950	535.42	5304600	529.342	1998280	515.22	4911700
546.213	2090560	545.96	5136600	542.512	2106380	537.2	5303800	530.705	2000870	516.53	4906300
545.289	2090560	545.54	5117500	542.699	2106490	538.57	5303700	532.491	2005110	518.3	4894000
549.359	2090530	549.11	5117500	545.655	2108750	540.35	5303500	533.846	2008680	519.73	4888700
548.435	2090540	548.69	5136600	545.848	2108920	541.73	5304300	535.649	2014750	521.41	4879100
552.504	2090500	552.25	5117400	548.796	2112070	543.48	5309400	536.978	2019350	522.91	4874700
551.58	2090520	551.83	5117500	548.998	2112310	544.89	5311700	538.819	2025920	524.54	4868600
555.65	2090470	555.4	5136500	551.936	2116400	546.61	5308000	540.097	2033240	526.08	4865800
554.726	2094000	554.98	5117400	552.15	2116730	548.05	5311600	542.008	2044300	527.69	4860100
558.796	2090430	558.54	5117500	555.073	2121740	549.74	5313600	543.198	2050830	529.21	4859400
557.871	2090450	558.12	5136500	555.304	2122170	551.23	5319200	545.222	2065630	530.86	4867000
561.941	2090390	561.69	5136900	558.209	2128060	552.85	5322100	546.273	2072770	532.32	4869400
561.017	2090400	561.27	5117800	558.46	2128600	554.42	5330000	548.476	2092810	534.08	4878700
565.087	2090330	564.83	5117500	561.342	2135260	555.96	5333600	549.309	2099730	535.4	4883800
564.162	2090350	564.42	5136600	561.618	2135940	557.61	5344400	551.79	2127280	537.34	4899900
568.232	2090260	567.98	5117500	564.474	2143220	559.05	5353300	552.288	2132230	538.42	4906800
567.308	2090290	567.56	5117300	564.778	2144040	560.83	5366300	555.122	2122660	540.67	4930700
571.378	2090180	571.12	5137100	567.604	2151760	562.12	5366400	555.186	2131350	541.39	4937400
570.453	2093720	570.71	5118000	567.94	2152740	564.06	5383900	555.19	2131430	544.09	4974500
574.523	2090070	574.27	5117500	570.732	2160690	565.18	5392500	558.232	2198380	544.26	4974000
573.599	2090110	573.85	5136600	571.103	2161820	567.31	5408200	558.451	2203040	544.95	4929200
577.669	2089940	577.41	5137500	573.859	2169800	568.22	5409900	561.266	2263020	547.26	4983100
576.744	2089990	577	5118200	574.268	2171060	570.58	5436400	561.733	2273610	547.4	4986800
580.814	2089780	580.56	5119000	576.986	2178860	571.25	5434100	564.288	2321960	550.31	5084100
579.89	2089840	580.14	5138000	577.434	2180250	573.86	5461300	565.03	2338490	550.67	5098000
583.96	2089570	583.71	5119200	580.111	2187690	574.25	5464800	567.299	2374610	553.33	5197100
583.035	2089650	583.29	5119200	580.6	2189180	577.17	5488800	568.335	2396230	554.01	5232900
587.105	2089320	586.85	5138400	583.236	2196120	577.25	5482900	570.301	2423200	556.28	5324200
586.181	2092920	586.44	5119300	583.766	2197660	577.99	5418400	571.648	2448160	557.5	5399600
590.251	2089000	590	5119200	586.362	2203980	580.33	5429600	573.293	2465890	559.11	5465000
589.327	2089120	589.58	5138300	586.933	2205530	580.38	5440600	574.973	2496480	561.27	5590500
593.396	2088600	593.14	5138200	589.487	2211140	583.44	5477800	576.27	2507430	561.68	5588800
592.472	2088750	592.73	5119200	590.098	2212660	583.56	5479100	578.32	2543070	562.34	5602700
596.542	2088120	596.29	5119000	592.614	2217490	586.56	5510200	579.224	2547660	564.49	5678100
595.618	2088300	595.87	5138100	593.263	2218910	586.74	5524900	581.698	2589150	564.83	5763500
599.688	2087540	599.43	5119000	595.741	2222900	589.67	5534100	582.145	2587110	567.43	5915500
598.763	2087760	599.02	5119000	596.426	2224170	589.91	5540100	584.623	2569360	568.35	5991900
602.833	2086850	602.58	5138000	598.871	2227260	592.79	5561800	585.058	2576080	570.24	6080600
601.909	2090600	602.16	5119000	599.586	2228290	593.08	5574300	585.084	2583830	572.16	6227900
605.979	2086010	605.72	5118800	602.003	2230400	595.91	5581800	588.125	2638730	572.79	6254000
605.054	2086320	605.31	5137900	602.744	2231110	596.25	5584800	588.316	2641690	573.72	6302500
609.124	2085000	608.87	5137800	605.139	2232170	599.04	5600000	591.202	2678050	575.51	6320100
608.2	2085380	608.45	5118700	605.898	2232460	599.42	5602400	591.535	2692640	575.82	6474300
612.27	2083800	612.02	5118500	608.278	2232330	602.17	5615100	594.294	2710690	578.43	6557000
611.345	2084250	611.6	5137600	609.047	2232110	602.58	5624300	594.733	2714190	579.33	6686500
615.415	2082350	615.16	5118200	611.423	2230620	605.3	5630900	597.406	2726260	581.25	6749000
614.491	2082890	614.74	5118300	612.191	2229780	605.74	5629500	597.904	2730760	583.04	6902100
618.561	2080590	618.31	5137000	614.573	2226680	608.44	5637300	600.547	2730770	583.86	6929600
617.636	2084700	617.89	5118000	615.328	2225140	608.89	5643600	601.044	2726010	585.29	7015700
621.706	2078480	621.45	5116700	617.73	2220120	611.58	5650000	603.719	2713010	586.52	6953900
620.782	2079270	621.04	5136000	618.458	2217830	612.03	5644700	604.155	2709280	586.7	7101900
624.852	2075970	624.6	5133100	620.895	2210440	614.74	5646300	606.923	2689180	589.51	7162800
623.927	2076910	624.18	5114500	621.582	2207420	615.17	5646200	607.241	2672500	590.04	7259500
627.997	2073020	627.74	5111900	624.068	2197140	617.9	5642600	610.153	2630840	592.5	7296200
627.073	2074130	627.33	5131300	624.697	2193500	618.29	5639600	610.308	2628110	593.34	7360100
631.143	2069590	630.89	5108600	627.249	2179710	621.07	5643900	612.632	2585510	595.51	7383600
630.218	2070880	630.47	5109400	627.806	2175670	621.4	5627100	613.31	2620540	596.57	7418800
634.288	2065620	634.03	5124000	630.438	2157750	624.27	5600600	613.453	2619900	598.58	7430800
633.364	2067120	633.62	5105700	630.908	2153680	624.5	5583200	616.15	2567360	599.72	7433600
637.434	2061050	637.18	5097800	633.633	2131150	627.48	5574000	616.918	2565680	601.74	7435000
636.509	2062780	636.76	5118100	634.006	2127470	627.59	5542400	619.027	2519120	602.79	7403200
640.579	2055900	640.33	5108200	636.833	2100190	629.54	5498100	620.353	2506060	605.01	7394200
639.655	2057840	639.91	5090800	637.1	2097330	630.56	5543900	621.931	2466320	605.8	7326000
643.724	2050120	643.47	5072500	640.034	2065710	630.81	5554700	623.769	2437440	608.36	7302200
642.8	2052320	643.05	5094200	640.194	2063950	633.33	5472800	624.859	2405280	608.78	7183300
646.869	2043740	646.62	5048000	643.234	2029030	634.34	5462600	627.173	2352040	611.67	7115000
645.945	2046110	646.2	5054700	643.287	2028450	636.18	5387700	627.807	2330550	611.74	7134000
650.016	2036920	649.76	5036200	644.89	2011660	637.8	5358900	630.559	2243790	611.79	7132900
649.092	2039490	649.35	5021400	646.333	2037310	639.1	5294400	630.774	2236240	614.15	6949600
653.168	2030370	652.91	4981900	646.48	2036380	641.18	5237800	632.354	2175380	615.82	6900900
652.242	2032590	652.5	5003800	649.349	2014240	642.08	5198000	633.594	2179820	616.87	6772300
656.336	2026200	656.09	4979800	649.759	2011800	644.5	5126500	634.073	2170400	619.52	6655800
655.415	2028550	655.68	4958400	652.392	1993010	645.1	5101500	636.369	2110300	619.75	6445200
659.512	2013760	659.27	4865100	653.02	1989620	647.77	5019000	637.61	2086960	620.45	6545800
658.58	2015710	658.85	4883300	655.463	1973330	648.15	5004000	639.272	2044030	622.11	6380700
662.593	2011660	662.34	4793900	656.318	1968990	651	4910500	641.007	2013290	623.63	6314400
661.676	2011810	661.93	4814200	658.67	1956480	651.21	4902400	642.244	1980770	624.73	6157200
665.76	1996030	665.51	4652400	659.476	1951680	654.24	4817100	644.33	1942680	627.45	6042300
664.804	2002770	665.05	4701800	661.723	1936440	654.31	4775900	645.254	1919720	627.58	5950300
668.492	2021430	668.15	4787000	662.584	1937030	656.01	4800200	647.609	1881260	627.96	5800300
670	1975210	670	4662300	664.717	1929270	657.35	4766000	648.288	1862820	629.86	5775300
				665.347	1920840	657.59	4760400	650.863	1819660	631.64	5674800
				666.109	1924770	658.68	4730300	651.342	1803240	632.53	5578300
				667.837	1916150	660.73	4579200	654.108	1761950	635.38	5328300
				669.479	1915880	660.81	4539000	654.428	1749380	635.41	5325500
				670	1911970	661.17	4684600	657.398	1710170	635.49	5195500
						663.3	4623000	657.577	1709900	637.67	5177500
						665.19	4617600	660.592	1670570	639.54	5073600
						665.53	4474200	660.915	1659040	640.4	4959600
						665.77	4625100	662.095	1676830	643.18	4839700
						667.75	4564300	663.349	1664720	643.3	4774700
						669.73	4595100	664.363	1665210	643.85	4773500
						670	4464300	665.508	1639040	645.75	4643800
								666.392	1664280	647.1	4581700
								667.754	1653060	648.44	4480600
								669.083	1660610	650.7	4366200
								670	1638760	651.32	4324800
										654.03	4209500
										654.25	4170700
										656.49	4064200
										657.04	4070700
										657.26	4076300
										659.56	3993400
										660.47	3973300
										662.18	3926300
										663.34	3900200
										664.96	3793300
										665.5	3772600
										665.84	3774200
										667.73	3829600
										669.58	3845400
										670	3745000

## Sheet: Fig.2h
lateral distance (μm)	electrical field (V/m)	lateral distance (μm)	electrical field (V/m)	lateral distance (μm)	electrical field (V/m)
0	5627600	0	5991110	0	4634900
1.4348	5714500	1.66411	6005790	3.31536	4351230
4.0622	5824400	3.77898	6328490	3.71636	4290000
8.5157	5853700	5.46609	6205920	4.03047	4419660
5.6711	5827200	8.18933	6299510	7.47753	4643400
13.174	5822700	10.6327	6258330	9.8395	4623260
10.375	5870000	12.6153	6255230	11.2036	4730800
17.925	5854200	15.9472	6224700	14.3805	4742990
15.137	5817100	16.9801	6255540	15.2431	4732930
22.671	5934200	20.7717	6303190	17.9378	5140720
19.894	5885100	21.2188	5944740	20.2809	5155790
27.449	6022800	21.3539	5984400	21.6929	5269340
24.658	5927200	25.3722	6880710	23.2538	5269640
32.16	6097200	26.9434	6850350	25.1825	5643140
29.365	6076200	29.5874	7162240	27.6509	5773870
36.826	6269600	32.3593	7196310	28.8202	5899290
34.04	6180500	33.6919	7190310	29.2731	5863490
41.548	6259400	36.1922	6942720	30.1886	5908840
38.743	6293000	37.5051	7496800	32.2933	6525120
46.278	6352600	38.2415	7449380	35.0762	6861870
43.478	6332100	41.4826	8370400	35.4558	6808650
51.007	6366200	44.0526	8390580	35.5947	6839620
48.206	6356600	45.5387	8478370	38.4481	7687150
55.731	6368500	48.2728	8737160	39.2711	7854200
52.929	6367000	49.3597	8769590	41.2133	8605800
60.453	6368500	50.0035	8930820	42.537	9055800
57.652	6321200	53.3506	9883680	43.8187	9665300
65.178	6312100	55.5754	9905680	45.4144	10382700
62.378	6368700	57.5341	10186100	46.2367	10837700
69.901	6366000	60.8132	10210900	48.1451	11542000
67.102	6318000	61.7707	10274700	48.6456	12021700
74.626	6313700	65.9018	10313900	51.0203	13178700
71.827	6367600	66.148	10244300	51.1017	12869800
79.351	6367100	70.7211	10329900	51.4716	13122300
76.552	6370000	70.8639	10328400	53.7035	14861400
84.075	6365600	75.1924	10218200	54.2508	14897200
81.275	6369300	75.8505	10273100	56.3002	16963800
88.798	6363700	79.5611	10249500	58.1908	17846900
86	6368500	81.2021	10060600	59.1771	19167400
93.521	6352800	83.8207	10048700	60.6886	19784500
90.722	6365200	86.8051	9337120	62.857	21438300
98.239	6281700	87.9232	9233020	66.2991	22382900
95.442	6349000	89.8849	8716690	66.8965	22291200
102.95	6272200	91.7481	8666080	71.016	22310500
100.16	6254300	92.8472	8525440	71.6661	22176400
107.64	6132700	95.7439	8458250	75.2344	21233400
104.86	6234700	98.7168	7708590	77.9148	18900800
112.39	6031300	99.7649	7696590	79.0708	18553000
109.6	6053600	101.602	7034840	79.8078	17780500
117.18	5942500	103.495	7201160	82.3943	16635000
114.4	5992000	104.567	7236090	83.8905	15044200
121.98	5876000	107.479	7213000	85.3597	14466500
119.19	5917200	109.935	6962500	86.8776	13362100
126.73	5829800	111.739	7005990	88.1398	12701100
123.94	5859200	115.348	6404250	89.5464	11817600
131.46	5802300	115.971	6310650	90.7876	11166200
128.68	5819300	117.649	6282270	92.1998	10394900
136.19	5786100	120.119	6178650	93.4373	9826670
133.41	5754100	121.046	6299750	95.0211	9062460
140.92	5742200	124.488	6285460	96.065	8648330
138.14	5783900	126.288	6222210	98.2381	7894090
145.66	5791600	128.959	6261550	98.7881	7789440
142.87	5745100	131.293	6209930	100.674	7175020
150.39	5769200	133.508	6232830	101.648	6940360
147.6	5797900	136.16	6184990	101.997	7112490
155.12	5852100	138.153	6195390	104.455	6712970
152.34	5824900	140.922	6187410	106.469	6101390
159.86	5907600	142.897	6180920	107.319	6008120
157.08	5871800	145.587	6220150	108.21	6043480
164.61	5980300	147.729	6201060	110.699	5855150
161.82	5929000	150.169	6262610	112.685	5619940
169.36	6094100	152.677	6239620	114.983	5246640
166.57	5992000	154.662	6260860	116.003	5162980
174.09	6149000	157.811	6244500	117.396	5093060
171.3	6144200	159.08	6290890	119.435	5098650
178.85	6287800	162.697	6339460	122.721	4586030
176.04	6201400	163.184	5959890	123.395	4539580
183.59	6284200	163.372	6005610	124.505	4275300
180.8	6311900	167.343	6884940	127.268	4557550
188.36	6366200	168.835	6871350	128.756	4552590
185.56	6352800	171.488	7245160	131.451	4605870
193.1	6367300	174.398	7278870	133.855	4518130
190.3	6361300	175.531	7189500	135.87	4529010
197.84	6368600	177.436	7029550	138.677	4484570
195.04	6363300	179.271	7767330	140.421	4537750
202.57	6370000	180.326	7711860	143.277	4531500
199.77	6365400	183.255	8484760	145.171	4566770
207.3	6320800	186.197	8519480	147.725	4536260
204.5	6367000	187.24	8508420	150.3	4509360
212.03	6368100	189.006	8690300	151.967	4583270
209.23	6310300	190.998	9232570	155.823	4664930
216.76	6323100	192.158	9334370	155.899	4710580
213.96	6366400	195.052	10035700	155.959	4736460
221.48	6367900	197.687	10050200	156.508	4768780
218.68	6368000	199.293	10147300	159.839	5085270
226.2	6365200	202.92	10267500	160.403	5212100
223.41	6366500	203.493	10296600	162.675	5358030
230.93	6359100	207.741	10311800	164.277	5441320
228.13	6363700	207.955	9800170	166.463	5416010
235.65	6338800	207.987	9847650	168.51	5728200
232.85	6354800	210.02	10258700	169.59	6007360
240.38	6264500	212.722	10322300	171.104	6217670
237.58	6328900	212.763	10321500	172.278	6122870
245.1	6236600	217.083	10185400	174.089	6312250
242.31	6215700	217.791	10237700	176.281	6874330
249.76	6081400	221.402	10208800	177.001	7112670
246.97	6185300	223.201	9969580	179.286	7524740
254.43	6000700	225.638	9954480	179.893	7890400
251.63	6007600	228.893	9076690	180.06	8243980
259.15	5921300	229.683	8987220	182.662	9011230
256.36	5966900	230.991	8749830	183.351	8864460
263.88	5859300	233.494	8627570	185.225	9325460
261.09	5896300	234.954	8421400	186.114	10188500
268.61	5816500	237.514	8384880	187.531	10212900
265.83	5840300	240.852	7399810	188.536	11385800
273.35	5756200	241.484	7375700	189.715	11738800
270.56	5806500	242.54	6964880	190.893	12832400
278.08	5783000	245.344	7308280	191.898	13278100
275.3	5746700	246.889	7148650	193.55	14506700
282.81	5744200	249.454	7137390	194.257	14964500
280.02	5782600	252.343	6691540	196.627	16447800
287.54	5799800	253.582	6714900	197.164	17728700
284.75	5749900	256.989	6204240	197.438	17441100
292.27	5824500	257.618	6278620	200.264	17334900
289.48	5805600	257.864	6271480	203.396	20786500
297	5865900	261.8	6240530	203.884	21814300
294.21	5835800	263.186	6285880	205.312	21942000
301.73	5927500	266.237	6290650	207.938	22624000
298.95	5886000	268.279	6223750	208.764	22461100
306.48	6018900	270.768	6253510	212.937	21715900
303.69	5961300	273.214	6203300	213.32	20913100
311.22	6144100	275.389	6222440	213.984	19965300
308.43	6041300	278.05	6199300	217.259	17716300
315.92	6188200	280.095	6202100	219.443	17170500
313.13	6195300	282.772	6216780	221.056	14956300
320.66	6315600	284.883	6199530	221.937	14828900
317.86	6238000	287.384	6245050	224.291	13204300
325.4	6290300	289.769	6208610	225.701	12995300
322.6	6328600	291.899	6271340	227.189	11741700
330.13	6363500	294.768	6250910	228.539	11454500
327.33	6352200	296.303	6221200	229.909	10265800
334.86	6367700	300.017	6237250	231.106	10105200
332.06	6363400	300.603	6255080	232.514	8914680
339.59	6368000	302.314	6240950	233.679	8925170
336.79	6366300	304.719	6454950	235.134	8507130
344.31	6369000	305.541	6446270	236.414	7984150
341.51	6316600	308.958	7050150	237.735	7768970
349.04	6315300	310.972	7038680	239.489	7444810
346.24	6368400	313.094	7285180	240.517	7149040
353.76	6367000	316.74	7409680	242.917	6863200
350.96	6314600	317.006	7332720	243.518	6314230
358.49	6317300	317.393	7099220	245.493	6141110
355.69	6367900	320.837	8182350	246.759	6174110
363.21	6366500	322.682	8163500	247.411	6005600
360.41	6369500	324.867	8576270	249.384	5804620
367.93	6362400	328.6	8662320	250.507	5353260
365.13	6367500	328.739	8497470	253.017	5396670
372.65	6353200	328.968	8521610	253.471	5320830
369.85	6362900	332.588	9674670	256.233	5276820
377.37	6327700	334.4	9717940	257.269	4638770
374.57	6291300	336.734	10142100	259.192	4610270
382.09	6237300	339.82	10162300	261.392	4716620
379.29	6316600	341.002	10164000	264.011	4675980
386.78	6196000	344.956	10299500	264.949	4621800
383.99	6193100	345.242	10309300	265.538	4605510
391.41	6033700	349.021	10279700	268.869	4515560
388.62	6145900	349.829	9871530	270.688	4551470
396.18	5964300	349.893	9837980	273.176	4458180
393.38	6022500	350.7	10277600	275.748	4461380
400.96	5892800	354.497	10309200	277.861	4545150
398.17	5933600	354.787	10299200	280.584	4537750
405.73	5840200	358.797	10165200	282.696	4531500
402.94	5871700	359.935	10162100	285.114	4566770
410.48	5806000	363.098	10145300	287.823	4536260
407.7	5825900	365.431	9727570	289.137	4509360
415.23	5748900	367.288	9689240	290.233	4583270
412.44	5796900	370.961	8527420	292.83	4664930
419.97	5781200	371.186	8503880	293.93	4710580
417.19	5742900	371.323	8662010	296.873	4736460
424.71	5745100	375.086	8577770	297.108	4768780
421.92	5781900	377.312	8147810	300.195	5085270
429.44	5808100	379.128	8167380	301.783	5212100
426.65	5755600	382.464	7107440	304.328	5358030
434.17	5845600	382.954	7341900	305.19	5441320
431.38	5820300	383.284	7405550	306.25	5416010
438.9	5897300	386.802	7296730	307.979	5728200
436.12	5863200	388.829	7046510	309.589	6007360
443.62	5957400	390.803	7067380	311.704	6217670
440.84	5912500	394.205	6447680	312.497	6122870
448.35	6003800	394.975	6444260	313.035	6312250
445.55	5990700	397.123	6274070	315.495	6874330
453.01	6185900	399.041	6292990	316.898	7112670
450.22	6087500	399.785	6267730	318.299	7524740
457.67	6214600	403.409	6255940	320.254	7890400
454.87	6236700	405.125	6271970	321.029	8243980
462.41	6332100	407.914	6289930	323.598	9011230
459.6	6270800	410.215	6217440	323.779	8864460
467.14	6354100	412.53	6245100	324.878	9325460
464.34	6339900	415.146	6190670	326.49	10188500
471.87	6365200	417.197	6203430	326.734	10212900
469.07	6358300	419.962	6184620	328.902	11385800
476.6	6367200	421.93	6183280	329.447	11738800
473.8	6367000	424.679	6205270	331.181	12832400
481.32	6367100	426.74	6189600	331.991	13278100
478.52	6368100	429.299	6245000	333.439	14506700
486.05	6368000	431.64	6214670	334.743	14964500
483.25	6322500	433.83	6283270	335.837	16447800
490.78	6312300	436.699	6269470	338.659	17728700
487.98	6370100	438.276	6235240	338.769	17441100
495.51	6365900	442.061	6220420	338.981	17334900
492.71	6320500	442.378	6228980	342.132	20786500
500.26	6370200	443.196	6157240	345.111	21814300
497.46	6369000	446.409	6643730	346.004	21942000
505.02	6367100	447.569	6622310	350.149	22624000
502.23	6374400	450.585	7107260	350.445	22461100
509.81	6342000	452.974	7110000	354.541	21715900
507.01	6356200	454.704	7296040	356.124	20913100
514.62	6334800	457.921	6917840	358.529	19965300
511.81	6343500	458.6	7194340	360.386	17716300
519.4	6315600	459.019	7237000	361.89	17170500
516.61	6280400	462.516	8351890	364.409	14956300
524.14	6203800	464.925	8377030	364.967	14828900
521.34	6291400	466.516	8614860	367.362	13204300
528.84	6143500	469.219	8760120	367.796	12995300
526.04	6137300	470.273	8805380	369.991	11741700
533.5	6001400	470.935	8968350	370.486	11454500
530.7	6100400	474.231	9914970	372.674	10265800
538.2	5933900	476.603	9934180	373.107	10105200
535.4	5988200	478.398	10186200	375.647	8914680
542.92	5866000	482.011	10219200	375.836	8925170
540.13	5901100	482.633	10141900	376.78	8507130
547.66	5822600	485.613	10256000	378.687	7984150
544.87	5847500	486.843	10040500	379.094	7768970
552.4	5796400	487.11	10090100	381.41	7444810
549.61	5767100	491.493	10275500	382.45	7149040
557.13	5745500	491.961	10242200	384.083	6863200
554.35	5790400	496.089	10170200	386.167	6314230
561.87	5782700	496.502	10261600	386.843	6141110
559.08	5742100	496.551	10259600	387.733	6174110
566.6	5750200	500.724	10099200	389.483	6005600
563.81	5784500	501.79	10104100	391.151	5804620
571.34	5818200	504.985	10081400	393.517	5353260
568.55	5799400	507.355	9633190	394.284	5396670
576.08	5864000	509.149	9588470	395.252	5320830
573.29	5833700	512.524	8500290	397.989	5276820
580.8	5922700	513.008	8448230	401.584	4638770
578.02	5885600	513.311	8583790	401.762	4610270
585.57	5992200	516.922	8513490	401.912	4716620
582.78	5941200	519.309	8005320	405.924	4675980
590.36	6057000	520.948	8038350	407.546	4621800
587.57	6035900	523.855	7055480	410.319	4605510
595.11	6233200	524.767	7165110	412.804	4515560
592.33	6130600	525.379	7314830	414.79	4551470
599.83	6253100	528.761	7215590	417.747	4458180
597.03	6269600	531.152	6916930	419.337	4461380
604.55	6348700	532.837	6922070	422.432	4537750
601.75	6281500	536.582	6171420	424.128	4531500
609.27	6363100	536.958	6147550	427.052	4566770
606.47	6351300	538.131	6290560	429.527	4536260
614	6369900	541.086	6264670	431.576	4509360
611.2	6362000	541.941	6237440	434.813	4583270
618.72	6369700	545.427	6231280	435.514	4664930
615.92	6367500	547.108	6248360	436.091	4710580
623.45	6369300	549.931	6269480	439.441	4736460
620.65	6366900	552.126	6223010	440.096	4768780
628.17	6369100	554.532	6238660	442.485	5085270
625.37	6314000	556.999	6205160	444.532	5212100
632.9	6319800	559.209	6212180	445.083	5358030
630.1	6367800	561.743	6212100	447.197	5441320
637.62	6368700	563.958	6203290	447.453	5416010
634.82	6313800	566.403	6233370	449.658	5728200
642.35	6321000	568.821	6207280	450.812	6007360
639.55	6368300	570.968	6246340	453.143	6217670
647.07	6364600	573.79	6225090	453.368	6122870
644.27	6368500	575.444	6279810	453.841	6312250
651.8	6354400	579.008	6310850	456.474	6874330
649	6363400	579.797	6179680	457.189	7112670
656.53	6331300	581.693	6261700	459.478	7524740
653.73	6350500	583.841	6461240	460.474	7890400
661.26	6292800	584.681	6533960	462.192	8243980
658.46	6258800	588.11	7062920	463.381	9011230
665.95	6177400	590.132	7030650	464.642	8864460
663.16	6266400	592.352	7205780	465.902	9325460
670.61	6092800	595.619	7343610	466.938	10188500
667.82	6104800	596.283	7175280	468.151	10212900
675.33	5981700	597.377	7061010	469.04	11385800
672.54	6040300	600.046	7945800	470.358	11738800
680.08	5911400	601.504	7952150	471.147	12832400
677.29	5951800	604.097	8481370	472.87	13278100
684.8	5870900	607.33	8587060	473.435	14506700
682	5895300	608.041	8668480	475.624	14964500
689.43	5787600	609.257	8638120	476.223	16447800
686.68	5847200	611.848	9426670	476.467	17728700
694.27	5705800	613.202	9497580	479.212	17441100
691.45	5701800	615.943	10086800	482.207	17334900
698.64	5801200	618.667	10104700	482.53	20786500
700	5725800	620.186	10262100	482.887	21814300
		623.819	10291600	486.43	21942000
		624.457	10228200	488.424	22624000
		628.832	10343400	490.945	22461100
		629.054	10344700	493.152	21715900
		633.395	10262400	496.268	20913100
		633.79	10320200	497.289	19965300
		637.818	10290300	498.421	17716300
		638.974	10199400	500.955	17170500
		642.086	10180200	504.329	14956300
		644.376	9799260	504.437	14828900
		646.314	9766670	504.48	13204300
		650.174	8515360	507.544	12995300
		650.266	8276820	508.027	11741700
		650.41	8829370	510.266	11454500
		654.163	8518530	510.613	10265800
		656.212	8260860	512.807	10105200
		658.222	8224870	512.861	8914680
		661.977	7129890	513.856	8925170
		662.122	7196800	515.231	8507130
		662.222	7440070	515.302	7984150
		666.021	7222390	516.63	7768970
		668.005	7064040	517.952	7444810
		670.12	7068490	518.028	7149040
		673.374	6599150	520.701	6863200
		674.313	6536230	521.272	6314230
		676.993	6237800	523.555	6141110
		678.387	6278670	524.634	6174110
		678.913	6332140	526.572	6005600
		682.626	6317610	528.599	5804620
		684.103	6267770	529.479	5353260
		686.897	6303030	530.816	5396670
		688.677	6241590	532.63	5320830
		691.091	6108460	535.511	5276820
		692.744	6127490	536.312	4638770
		694.974	6056520	536.643	4610270
		696.693	6264370	537.237	4716620
		698.204	6011550	540.187	4675980
		700	6086370	542.824	4621800
				544.218	4605510
				546.789	4515560
				548.264	4551470
				549.092	4458180
				552.51	4461380
				554.461	4606610
				557.052	4595930
				559.59	4548030
				561.848	4537750
				564.226	4531500
				566.844	4566770
				568.788	4536260
				571.379	4509360
				572.535	4583270
				575.492	4664930
				576.37	4710580
				576.873	4736460
				580.183	4768780
				581.725	5085270
				583.248	5212100
				584.217	5358030
				586.949	5441320
				588.69	5416010
				591.963	5728200
				592.054	6007360
				592.13	6217670
				595.086	6122870
				596.712	6312250
				597.784	6874330
				600.413	7112670
				600.562	7524740
				601.106	7890400
				603.492	8243980
				604.046	9011230
				606.121	8864460
				607.059	9325460
				608.569	10188500
				609.73	10212900
				610.852	11385800
				612.42	11738800
				613.19	12832400
				615.73	13278100
				615.856	14506700
				616.196	14964500
				618.822	16447800
				620.517	17728700
				621.866	17441100
				623.455	17334900
				625.802	20786500
				628.697	21814300
				630.247	21942000
				633.262	22624000
				635.807	22461100
				637.355	21715900
				638.632	20913100
				640.772	19965300
				643.202	17716300
				643.891	17170500
				646.511	14956300
				646.813	14828900
				649.437	13204300
				649.619	12995300
				652.281	11741700
				652.386	11454500
				652.394	10265800
				655.223	10105200
				655.567	8914680
				658.055	8925170
				658.961	8507130
				660.884	7984150
				662.384	7768970
				663.768	7444810
				666.287	7149040
				666.653	6863200
				667.141	6314230
				669.469	6141110
				670.882	6174110
				674.131	6005600
				674.326	5804620
				674.577	5353260
				677.81	5396670
				680.869	5320830
				681.603	5276820
				682.425	4638770
				684.954	4610270
				688.252	4716620
				688.54	4675980
				689	4621800
				692.396	4605510
				694.403	4515560
				696.232	4551470
				698.402	4458180
				700	4461380

## Sheet: Fig.3d
core-shell		normal		rigid		soft
anaysis step time (s)	contact line (mm)	anaysis step time (s)	contact line (mm)	anaysis step time (s)	contact line (mm)	anaysis step time (s)	contact line (mm)
0	0	0	0	0	0	0	0
0.1	0	0.1	0	0.1	0	0.1	0
0.2	0	0.2	0	0.2	0	0.2	0
0.3	0	0.3	0	0.3	0	0.3	0
0.4	0	0.4	0	0.4	0	0.4	0
0.5	0	0.5	0	0.5	0	0.5	0
0.6	0	0.6	0	0.6	0	0.6	0
0.7	0	0.7	0	0.7	0	0.7	0
0.8	0	0.8	0	0.8	0	0.8	0
0.9	0	0.9	0	0.9	0	0.9	0
1	0	1	0	1	0	1	0
1	0	1	0	1	0	1	0
1.01	0	1.01	0	1.01	0	1.01	0
1.02	0	1.02	0	1.02	0	1.02	0
1.035	0	1.035	0	1.035	0	1.035	0
1.0575	0	1.0575	0	1.0575	0	1.0575	0.0058
1.09125	0	1.09125	0.000800506	1.09125	0	1.09125	0.0128
1.14125	0.0078	1.14125	0.0072	1.14125	0	1.14125	0.01919
1.19125	0.015	1.19125	0.0118	1.19125	0	1.19125	0.02359
1.24125	0.02019	1.24125	0.0154	1.24125	0	1.24125	0.02759
1.29125	0.02499	1.29125	0.01819	1.29125	0	1.29125	0.03099
1.34125	0.02859	1.34125	0.02059	1.34125	0	1.34125	0.03539
1.39125	0.03279	1.39125	0.02279	1.39125	0.000400244	1.39125	0.04099
1.44125	0.03779	1.44125	0.02459	1.44125	0.0012	1.44125	0.04599
1.49125	0.04499	1.49125	0.02639	1.49125	0.0034	1.49125	0.05059
1.54125	0.05119	1.54125	0.02799	1.54125	0.0048	1.54125	0.05499
1.59125	0.05699	1.59125	0.02959	1.59125	0.006	1.59125	0.05979
1.64125	0.06079	1.64125	0.03079	1.64125	0.007	1.64125	0.06339
1.69125	0.06419	1.69125	0.03319	1.69125	0.0078	1.69125	0.06579
1.74125	0.06719	1.74125	0.03479	1.74125	0.0086	1.74125	0.06879
1.79125	0.07299	1.79125	0.03639	1.79125	0.0102	1.79125	0.07079
1.84125	0.07579	1.84125	0.03859	1.84125	0.0112	1.84125	0.07339
1.89125	0.07818	1.89125	0.04219	1.89125	0.0122	1.89125	0.07579
1.94125	0.07998	1.94125	0.04439	1.94125	0.0132	1.94125	0.07999
1.99125	0.08118	1.99125	0.04639	1.99125	0.0134	1.99125	0.08139
2	0.08138	2	0.04679	2	0.014	2	0.08219
2	0.08138	2	0.04679	2	0.014	2	0.08219
2.001	0.08138	2.001	0.04679	2.001	0.014	2.001	0.08219
2.002	0.08138	2.002	0.04679	2.002	0.014	2.002	0.08219
2.0035	0.08138	2.0035	0.04679	2.0035	0.014	2.0035	0.08219
2.00575	0.08138	2.00575	0.04679	2.00575	0.014	2.00575	0.08219
2.00912	0.08138	2.00912	0.04679	2.00912	0.014	2.00912	0.08219
2.01413	0.08138	2.01413	0.04679	2.01413	0.014	2.01413	0.08219
2.01912	0.08138	2.01912	0.04679	2.01912	0.014	2.01912	0.08219
2.02413	0.08138	2.02413	0.04679	2.02413	0.014	2.02413	0.08219
2.02912	0.08138	2.02912	0.04679	2.02912	0.014	2.02912	0.08219
2.03413	0.08138	2.03413	0.04679	2.03413	0.014	2.03413	0.08219
2.03912	0.08138	2.03912	0.04679	2.03912	0.014	2.03912	0.08219
2.04413	0.08138	2.04413	0.04679	2.04413	0.014	2.04413	0.08219
2.04912	0.08138	2.04912	0.04679	2.04912	0.014	2.04912	0.08219
2.05413	0.08138	2.05413	0.04679	2.05413	0.014	2.05413	0.08219
2.05912	0.08138	2.05912	0.04679	2.05912	0.014	2.05912	0.08219
2.06413	0.08138	2.06413	0.04679	2.06413	0.014	2.06413	0.08219
2.06912	0.08138	2.06912	0.04679	2.06912	0.014	2.06912	0.08219
2.07413	0.08138	2.07413	0.04679	2.07413	0.014	2.07413	0.08219
2.07912	0.08138	2.07912	0.04679	2.07912	0.014	2.07912	0.08219
2.08413	0.08138	2.08413	0.04679	2.08413	0.014	2.08413	0.08219
2.08912	0.08138	2.08912	0.04679	2.08912	0.014	2.08912	0.08219
2.09413	0.08138	2.09413	0.04679	2.09413	0.014	2.09413	0.08219
2.09912	0.08138	2.09912	0.04679	2.09912	0.014	2.09912	0.08219
2.10413	0.08138	2.10413	0.04679	2.10413	0.014	2.10413	0.08219
2.10912	0.08138	2.10912	0.04679	2.10912	0.014	2.10912	0.08219
2.11413	0.08138	2.11413	0.04679	2.11413	0.014	2.11413	0.08219
2.11912	0.08138	2.11912	0.04679	2.11912	0.014	2.11912	0.08219
2.12413	0.08138	2.12413	0.04679	2.12413	0.014	2.12413	0.08219
2.12913	0.08138	2.12913	0.04679	2.12913	0.014	2.12913	0.08219
2.13412	0.08138	2.13412	0.04679	2.13412	0.014	2.13412	0.08219
2.13913	0.08138	2.13913	0.04679	2.13913	0.014	2.13913	0.08219
2.14412	0.08138	2.14412	0.04679	2.14412	0.014	2.14412	0.08219
2.14913	0.08138	2.14913	0.04679	2.14913	0.014	2.14913	0.08219
2.15412	0.08138	2.15412	0.04679	2.15412	0.014	2.15412	0.08219
2.15913	0.08138	2.15913	0.04679	2.15913	0.014	2.15913	0.08219
2.16412	0.08138	2.16038	0.04679	2.16412	0.014	2.16412	0.08219
2.16913	0.08138	2.16225	0.04679	2.16913	0.014	2.16913	0.08219
2.17412	0.08138	2.16506	0.04679	2.17412	0.014	2.17412	0.08219
2.17913	0.08138	2.16928	0.04679	2.17913	0.014	2.17913	0.08219
2.18412	0.08138	2.17428	0.04679	2.18412	0.014	2.18412	0.08219
2.18913	0.08138	2.17928	0.04679	2.18913	0.014	2.18913	0.08219
2.19163	0.08138	2.18428	0.04679	2.19412	0.014	2.19412	0.08219
2.19412	0.08138	2.18928	0.04679	2.19913	0.014	2.19913	0.08219
2.19662	0.08138	2.19428	0.04679	2.20412	0.014	2.20412	0.08219
2.19913	0.08138	2.19928	0.04679	2.20913	0.014	2.20913	0.08219
2.20163	0.08138	2.20428	0.04679	2.21412	0.014	2.21412	0.08219
2.20412	0.08138	2.20928	0.04679	2.21913	0.014	2.21913	0.08219
2.20662	0.08138	2.21428	0.04679	2.22412	0.014	2.22412	0.08219
2.20913	0.08138	2.21928	0.04679	2.22913	0.014	2.22913	0.08219
2.21163	0.08138	2.22053	0.04679	2.23412	0.014	2.23412	0.08219
2.21412	0.08138	2.22178	0.04679	2.23913	0.014	2.23913	0.08219
2.21662	0.08138	2.22366	0.04679	2.24412	0.014	2.24412	0.08219
2.21913	0.08138	2.22647	0.04679	2.24913	0.014	2.24913	0.08219
2.22163	0.08138	2.22928	0.04679	2.25413	0.014	2.25413	0.08219
2.22412	0.08138	2.23209	0.04679	2.25912	0.014	2.25912	0.08219
2.22662	0.08138	2.23491	0.04679	2.26412	0.014	2.26412	0.08219
2.22913	0.08138	2.23772	0.04679	2.26912	0.014	2.26912	0.08219
2.23163	0.08138	2.23983	0.04679	2.27413	0.014	2.27413	0.08219
2.23412	0.08138	2.24194	0.04679	2.27912	0.014	2.27912	0.08219
2.23662	0.08138	2.2451	0.04679	2.28413	0.014	2.28413	0.08219
2.23725	0.08138	2.24827	0.04679	2.28912	0.014	2.28912	0.08219
2.23787	0.08138	2.25143	0.04679	2.29413	0.014	2.29413	0.08219
2.23811	0.08138	2.25222	0.04679	2.29912	0.014	2.29912	0.08219
2.23846	0.08138	2.25301	0.04679	2.30413	0.014	2.30413	0.08219
2.23899	0.08138	2.2542	0.04679	2.30912	0.014	2.30912	0.08219
2.23978	0.08138	2.25598	0.04679	2.31413	0.014	2.31413	0.08219
2.24097	0.08138	2.25776	0.04679	2.31912	0.014	2.31912	0.08219
2.24275	0.08138	2.25954	0.04679	2.32413	0.014	2.32413	0.08219
2.24453	0.08138	2.26221	0.04679	2.32912	0.014	2.32912	0.08219
2.24631	0.08138	2.26321	0.04679	2.33413	0.014	2.33413	0.08219
2.24809	0.08138	2.26471	0.04679	2.33912	0.014	2.33912	0.08219
2.24986	0.08138	2.26696	0.04679	2.34413	0.014	2.34413	0.08219
2.25164	0.08138	2.27034	0.04679	2.34912	0.014	2.34912	0.08219
2.25342	0.08138	2.27534	0.04679	2.35413	0.014	2.35413	0.08219
2.2552	0.08138	2.28034	0.04679	2.35912	0.014	2.35912	0.08219
2.25698	0.08138	2.28534	0.04679	2.36413	0.014	2.36413	0.08219
2.25876	0.08138	2.29034	0.04679	2.36912	0.014	2.36912	0.08219
2.26054	0.08138	2.29534	0.04679	2.37413	0.014	2.37413	0.08219
2.26232	0.08138	2.30034	0.04679	2.37913	0.014	2.37913	0.08219
2.2641	0.08138	2.30534	0.04679	2.38412	0.014	2.38412	0.08219
2.26588	0.08138	2.31034	0.04679	2.38912	0.014	2.38912	0.08219
2.26766	0.08138	2.31534	0.04679	2.39412	0.014	2.39412	0.08219
2.26944	0.08138	2.32034	0.04679	2.39913	0.014	2.39913	0.08219
2.27122	0.08138	2.32534	0.04679	2.40412	0.014	2.40412	0.08219
2.273	0.08138	2.33034	0.04679	2.40913	0.014	2.40913	0.08219
2.27345	0.08138	2.33534	0.04679	2.41412	0.014	2.41412	0.08219
2.27356	0.08138	2.34034	0.04679	2.41913	0.014	2.41913	0.08219
2.27373	0.08138	2.34534	0.04679	2.42412	0.014	2.42412	0.08219
2.27398	0.08138	2.35034	0.04679	2.42913	0.014	2.42913	0.08219
2.27435	0.08138	2.35534	0.04679	2.43412	0.014	2.43412	0.08219
2.27491	0.08138	2.36034	0.04679	2.43913	0.014	2.43913	0.08219
2.27576	0.08138	2.36534	0.04679	2.44412	0.014	2.44412	0.08219
2.27703	0.08138	2.37034	0.04679	2.44913	0.014	2.44913	0.08219
2.2775	0.08138	2.37534	0.04679	2.45412	0.014	2.45412	0.08219
2.27821	0.08138	2.38034	0.04679	2.45913	0.014	2.45913	0.08219
2.27848	0.08138	2.38534	0.04679	2.46412	0.014	2.46412	0.08219
2.27888	0.08138	2.39034	0.04679	2.46913	0.014	2.46913	0.08219
2.27948	0.08138	2.39534	0.04679	2.47412	0.014	2.47412	0.08219
2.28039	0.08138	2.40034	0.04679	2.47913	0.014	2.47913	0.08219
2.28174	0.08138	2.40534	0.04679	2.48412	0.014	2.48412	0.08219
2.28377	0.08138	2.41034	0.04679	2.48913	0.014	2.48537	0.08219
2.2858	0.08138	2.41534	0.04679	2.49412	0.014	2.48662	0.08219
2.28783	0.08138	2.42034	0.04679	2.49913	0.014	2.4885	0.08219
2.28986	0.08138	2.42534	0.04679	2.50413	0.014	2.49038	0.08219
2.29189	0.08138	2.43034	0.04679	2.50912	0.014	2.49225	0.08219
2.29392	0.08138	2.43534	0.04679	2.51412	0.014	2.49412	0.08219
2.29595	0.08138	2.44034	0.04679	2.51912	0.014	2.496	0.08219
2.29797	0.08138	2.44534	0.04679	2.52413	0.014	2.49787	0.08219
2.3	0.08138	2.45034	0.04679	2.52912	0.014	2.49975	0.08219
2.30203	0.08138	2.45534	0.04679	2.53412	0.014	2.50163	0.08219
2.30406	0.08138	2.46034	0.04679	2.53912	0.014	2.5035	0.08219
2.30609	0.08138	2.46534	0.04679	2.54413	0.014	2.50537	0.08219
2.30812	0.08138	2.47034	0.04679	2.54912	0.014	2.50725	0.08219
2.31015	0.08138	2.47534	0.04679	2.55413	0.014	2.50912	0.08219
2.31218	0.08138	2.48034	0.04679	2.55912	0.014	2.511	0.08219
2.31421	0.08138	2.48534	0.04679	2.56413	0.014	2.51147	0.08219
2.31624	0.08138	2.49034	0.04679	2.56912	0.014	2.51194	0.08219
2.31929	0.08138	2.49534	0.04679	2.57413	0.014	2.51264	0.08219
2.32233	0.08138	2.50034	0.04679	2.57912	0.014	2.5137	0.08219
2.32309	0.08138	2.50534	0.04679	2.58413	0.014	2.51528	0.08219
2.32338	0.08138	2.51034	0.04679	2.58912	0.014	2.51686	0.08219
2.3238	0.08138	2.51534	0.04679	2.59413	0.014	2.51844	0.08219
2.32396	0.08138	2.52034	0.04679	2.59912	0.014	2.52002	0.08219
2.32421	0.08138	2.52534	0.04679	2.60413	0.014	2.52161	0.08219
2.32457	0.08138	2.53034	0.04679	2.60913	0.014	2.52319	0.08219
2.32511	0.08138	2.53534	0.04679	2.61413	0.014	2.52477	0.08219
2.32531	0.08138	2.54034	0.04679	2.61912	0.014	2.52635	0.08219
2.32562	0.08138	2.54534	0.04679	2.62413	0.014	2.52872	0.08219
2.32607	0.08138	2.55034	0.04679	2.62913	0.014	2.52932	0.08219
2.32676	0.08138	2.55534	0.04679	2.63412	0.014	2.52991	0.08219
2.32779	0.08138	2.56034	0.04679	2.63912	0.014	2.53013	0.08219
2.32933	0.08138	2.56534	0.04679	2.64412	0.014	2.53022	0.08219
2.33165	0.08138	2.57034	0.04679	2.64913	0.014	2.53034	0.08219
2.33512	0.08138	2.57534	0.04679	2.65412	0.014	2.53053	0.08219
2.34012	0.08138	2.58034	0.04679	2.65912	0.014	2.53081	0.08219
2.34512	0.08138	2.58534	0.04679	2.66412	0.014	2.53123	0.08219
2.35012	0.08138	2.59034	0.04679	2.66913	0.014	2.53187	0.08219
2.35512	0.08138	2.59534	0.04679	2.67412	0.014	2.53282	0.08219
2.36012	0.08138	2.60034	0.04679	2.67913	0.014	2.53424	0.08219
2.36512	0.08138	2.60534	0.04679	2.68412	0.014	2.53638	0.08219
2.37012	0.08138	2.61034	0.04679	2.68913	0.014	2.53959	0.08219
2.37512	0.08138	2.61534	0.04679	2.69412	0.014	2.5428	0.08219
2.38012	0.08138	2.62034	0.04679	2.69913	0.014	2.546	0.08219
2.38512	0.08138	2.62534	0.04679	2.70412	0.014	2.5468	0.08219
2.39012	0.08138	2.63034	0.04679	2.70913	0.014	2.54761	0.08219
2.39512	0.08138	2.63534	0.04679	2.71412	0.014	2.54791	0.08219
2.40012	0.08138	2.64034	0.04679	2.71913	0.014	2.54836	0.08219
2.40512	0.08138	2.64534	0.04679	2.72412	0.014	2.54903	0.08219
2.41012	0.08138	2.65034	0.04679	2.72913	0.014	2.55005	0.08219
2.41512	0.08138	2.65534	0.04679	2.73413	0.014	2.55157	0.08219
2.42012	0.08138	2.66034	0.04679	2.73913	0.014	2.55385	0.08219
2.42512	0.08138	2.66534	0.04679	2.74412	0.014	2.55614	0.08219
2.43012	0.08138	2.67034	0.04679	2.74913	0.014	2.55842	0.08219
2.43512	0.08138	2.67534	0.04679	2.75413	0.014	2.5607	0.08219
2.44012	0.08138	2.68034	0.04679	2.75912	0.014	2.56299	0.08219
2.44512	0.08138	2.68534	0.04679	2.76412	0.014	2.56356	0.08219
2.45012	0.08138	2.69034	0.04679	2.76912	0.014	2.56413	0.08219
2.45512	0.08138	2.69534	0.04679	2.77413	0.014	2.56499	0.08219
2.46012	0.08138	2.70034	0.04679	2.77912	0.014	2.56627	0.08219
2.46512	0.08138	2.70534	0.04679	2.78412	0.014	2.5682	0.08219
2.47012	0.08138	2.71034	0.04679	2.78912	0.014	2.57012	0.08219
2.47512	0.08138	2.71534	0.04679	2.79413	0.014	2.57205	0.08219
2.48012	0.08138	2.72034	0.04679	2.79912	0.014	2.57398	0.08219
2.48512	0.08138	2.72534	0.04679	2.80413	0.014	2.5759	0.08219
2.49012	0.08138	2.73034	0.04679	2.80912	0.014	2.57783	0.08219
2.49512	0.08138	2.73534	0.04679	2.81413	0.014	2.57855	0.08219
2.50012	0.08138	2.74034	0.04679	2.81912	0.014	2.57964	0.08219
2.50512	0.08138	2.74534	0.04679	2.82413	0.014	2.58126	0.08219
2.51012	0.08138	2.75034	0.04679	2.82912	0.014	2.5837	0.08219
2.51512	0.08138	2.75534	0.04679	2.83413	0.014	2.58461	0.08219
2.52012	0.08138	2.76034	0.04679	2.83912	0.014	2.58496	0.08219
2.52512	0.08138	2.76534	0.04679	2.84413	0.014	2.58508	0.08219
2.53012	0.08138	2.77034	0.04679	2.84912	0.014	2.58528	0.08219
2.53512	0.08138	2.77534	0.04679	2.85413	0.014	2.58535	0.08219
2.54012	0.08138	2.78034	0.04679	2.85913	0.014	2.58546	0.08219
2.54512	0.08138	2.78534	0.04679	2.86413	0.014	2.5855	0.08219
2.55012	0.08138	2.79034	0.04679	2.86912	0.014	2.58556	0.08219
2.55512	0.08138	2.79534	0.04679	2.87413	0.014	2.58565	0.08219
2.56012	0.08138	2.80034	0.04679	2.87913	0.014	2.58579	0.08219
2.56512	0.08138	2.80534	0.04679	2.88412	0.014	2.586	0.08219
2.57012	0.08138	2.81034	0.04679	2.88912	0.014	2.5863	0.08219
2.57512	0.08138	2.81534	0.04679	2.89412	0.014	2.58677	0.08219
2.58012	0.08138	2.82034	0.04679	2.89913	0.014	2.58746	0.08219
2.58512	0.08138	2.82534	0.04679	2.90412	0.014	2.58851	0.08219
2.59012	0.08138	2.83034	0.04679	2.90912	0.014	2.59007	0.08219
2.59512	0.08138	2.83534	0.04679	2.91412	0.014	2.59242	0.08219
2.60012	0.08138	2.84034	0.04679	2.91913	0.014	2.59593	0.08219
2.60512	0.08138	2.84534	0.04679	2.92412	0.014	2.60093	0.08219
2.61012	0.08138	2.85034	0.04679	2.92913	0.014	2.60593	0.08219
2.61512	0.08138	2.85534	0.04679	2.93412	0.014	2.61093	0.08219
2.62012	0.08138	2.86034	0.04679	2.93913	0.014	2.61593	0.08219
2.62512	0.08138	2.86534	0.04679	2.94412	0.014	2.62093	0.08219
2.63012	0.08138	2.87034	0.04679	2.94913	0.014	2.62593	0.08219
2.63512	0.08138	2.87534	0.04679	2.95412	0.014	2.63093	0.08219
2.64012	0.08138	2.88034	0.04679	2.95913	0.014	2.63593	0.08219
2.64512	0.08138	2.88534	0.04679	2.96412	0.014	2.64093	0.08219
2.65012	0.08138	2.89034	0.04679	2.96913	0.014	2.64593	0.08219
2.65512	0.08138	2.89534	0.04679	2.97412	0.014	2.65093	0.08219
2.66012	0.08138	2.90034	0.04679	2.97913	0.014	2.65593	0.08219
2.66512	0.08138	2.90534	0.04679	2.98413	0.014	2.66093	0.08219
2.67012	0.08138	2.91034	0.04679	2.98913	0.014	2.66593	0.08219
2.67512	0.08138	2.91534	0.04679	2.99412	0.014	2.67093	0.08219
2.68012	0.08138	2.92034	0.04679	2.99913	0.014	2.67593	0.08219
2.68512	0.08138	2.92534	0.04679	3	0.014	2.68093	0.08219
2.69012	0.08138	2.93034	0.04679			2.68593	0.08219
2.69512	0.08138	2.93534	0.04679			2.69093	0.08219
2.70012	0.08138	2.94034	0.04679			2.69593	0.08219
2.70512	0.08138	2.94534	0.04679			2.70093	0.08219
2.71012	0.08138	2.95034	0.04679			2.70593	0.08219
2.71512	0.08138	2.95534	0.04679			2.71093	0.08219
2.72012	0.08138	2.96034	0.04679			2.71593	0.08219
2.72512	0.08138	2.96534	0.04679			2.72093	0.08219
2.73012	0.08138	2.97034	0.04679			2.72593	0.08219
2.73512	0.08138	2.97534	0.04679			2.73093	0.08219
2.74012	0.08138	2.98034	0.04679			2.73593	0.08219
2.74512	0.08138	2.98534	0.04679			2.74093	0.08219
2.75012	0.08138	2.99034	0.04679			2.74593	0.08219
2.75512	0.08138	2.99534	0.04679			2.75093	0.08219
2.76012	0.08138	3	0.04679			2.75593	0.08219
2.76512	0.08138					2.76093	0.08219
2.77012	0.08138					2.76593	0.08219
2.77512	0.08138					2.77093	0.08219
2.78012	0.08138					2.77593	0.08219
2.78512	0.08138					2.78093	0.08219
2.79012	0.08138					2.78593	0.08219
2.79512	0.08138					2.79093	0.08219
2.80012	0.08138					2.79593	0.08219
2.80512	0.08138					2.80093	0.08219
2.81012	0.08138					2.80593	0.08219
2.81512	0.08138					2.81093	0.08219
2.82012	0.08138					2.81593	0.08219
2.82512	0.08138					2.82093	0.08219
2.83012	0.08138					2.82593	0.08219
2.83512	0.08138					2.83093	0.08219
2.84012	0.08138					2.83593	0.08219
2.84512	0.08138					2.84093	0.08219
2.85012	0.08138					2.84593	0.08219
2.85512	0.08138					2.85093	0.08219
2.86012	0.08138					2.85593	0.08219
2.86512	0.08138					2.86093	0.08219
2.87012	0.08138					2.86593	0.08219
2.87512	0.08138					2.87093	0.08219
2.88012	0.08138					2.87593	0.08219
2.88512	0.08138					2.88093	0.08219
2.89012	0.08138					2.88593	0.08219
2.89512	0.08138					2.89093	0.08219
2.90012	0.08138					2.89593	0.08219
2.90512	0.08138					2.90093	0.08219
2.91012	0.08138					2.90593	0.08219
2.91512	0.08138					2.91093	0.08219
2.92012	0.08138					2.91593	0.08219
2.92512	0.08138					2.92093	0.08219
2.93012	0.08138					2.92593	0.08219
2.93512	0.08138					2.93093	0.08219
2.94012	0.08138					2.93593	0.08219
2.94512	0.08138					2.94093	0.08219
2.95012	0.08138					2.94593	0.08219
2.95512	0.08138					2.95093	0.08219
2.96012	0.08138					2.95593	0.08219
2.96512	0.08138					2.96093	0.08219
2.97012	0.08138					2.96593	0.08219
2.97512	0.08138					2.97093	0.08219
2.98012	0.08138					2.97593	0.08219
2.98512	0.08138					2.98093	0.08219
2.99012	0.08138					2.98593	0.08219
2.99512	0.08138					2.99093	0.08219
3	0.08138					2.99593	0.08219
						3	0.08219

## Sheet: Fig.3e
core-shell		normal		rigid		soft
lateral distance (μm)	contact stress (MPa)	lateral distance (μm)	contact stress (MPa)	lateral distance (μm)	contact stress (MPa)	lateral distance (μm)	contact stress (MPa)
0	0.1658	0	0	0	0	0	0.00244
0.1	0.13459	0.1	0	0.1	0	0.1	0.02312
0.2	0.22797	0.2	0	0.2	0	0.2	0.24134
0.3	0.22281	0.3	0	0.3	0	0.3	0.23252
0.4	0.22281	0.4	0	0.4	0	0.4	0.23252
0.5	0.21607	0.5	0	0.5	0	0.5	0.22291
0.6	0	0.6	0	0.6	0	0.6	0
0.7	0	0.7	0	0.7	0	0.7	0
0.8	0	0.8	0	0.8	0	0.8	0
0.9	0	0.9	0	0.9	0	0.9	0
1	0.2092	1	0	1	0	1	0.09189
1.1	0.22078	1.1	0	1.1	0	1.1	0.10154
1.2	0.3048	1.2	0.16066	1.2	0	1.2	0.16112
1.3	0.28131	1.3	0.1398	1.3	0	1.3	0.15807
1.4	0.28131	1.4	0.1398	1.4	0	1.4	0.15807
1.5	0.27214	1.5	0.13591	1.5	0	1.5	0.15118
1.6	0.28604	1.6	0.01662	1.6	0	1.6	0.12109
1.7	0.25798	1.7	0.14195	1.7	0	1.7	0.15015
1.8	0.23428	1.8	0.23271	1.8	0	1.8	0.17769
1.9	0.23367	1.9	0.26804	1.9	0	1.9	0.19046
2	0.2438	2	0.54502	2	0	2	0.28983
2.1	0.24534	2.1	0.51112	2.1	0	2.1	0.28883
2.2	0.24534	2.2	0.51112	2.2	0	2.2	0.28883
2.3	0.24701	2.3	0.46896	2.3	0	2.3	0.28902
2.4	0.20091	2.4	0.72728	2.4	0	2.4	0.26164
2.5	0.20518	2.5	0.72574	2.5	0	2.5	0.26382
2.6	0.20518	2.6	0.72574	2.6	0	2.6	0.26382
2.7	0.20928	2.7	0.7233	2.7	0	2.7	0.26748
2.8	0.11968	2.8	0.64443	2.8	2.08035	2.8	0.20196
2.9	0.12747	2.9	0.65555	2.9	2.06694	2.9	0.20686
3	0.12747	3	0.65555	3	2.06694	3	0.20686
3.1	0.13482	3.1	0.66593	3.1	2.03259	3.1	0.2113
3.2	0	3.2	0	3.2	0	3.2	0
3.3	0	3.3	0	3.3	0	3.3	0
3.4	0	3.4	0	3.4	0	3.4	0
3.5	0	3.5	0	3.5	0	3.5	0
3.6	0	3.6	0	3.6	0	3.6	0
3.7	0	3.7	0	3.7	0	3.7	0
3.8	0	3.8	0	3.8	0	3.8	0
3.9	0	3.9	0	3.9	0	3.9	0
4	0	4	0.34208	4	0	4	0.08995
4.1	0	4.1	0.37126	4.1	0	4.1	0.10047
4.2	0	4.2	0.39813	4.2	0	4.2	0.10991
4.3	0	4.3	0.42309	4.3	0.00635	4.3	0.11836
4.4	0	4.4	0	4.4	0	4.4	0
4.5	0	4.5	0	4.5	0	4.5	0
4.6	0	4.6	0	4.6	0	4.6	0
4.7	0	4.7	0	4.7	0	4.7	0
4.8	0	4.8	0	4.8	0	4.8	0
4.9	0	4.9	0	4.9	0	4.9	0
5	0	5	0	5	0	5	0
5.1	0	5.1	0	5.1	0	5.1	0
5.2	0	5.2	0	5.2	0	5.2	0
5.3	0	5.3	0	5.3	0	5.3	0
5.4	0	5.4	0	5.4	0	5.4	0
5.5	0	5.5	0	5.5	0	5.5	0
5.6	0	5.6	0	5.6	0	5.6	0
5.7	0	5.7	0	5.7	0	5.7	0.000410773
5.8	0.2492	5.8	0	5.8	0	5.8	0.27298
5.9	0.28791	5.9	0	5.9	0	5.9	0.23685
6	0.32405	6	0	6	0	6	0.17975
6.1	0.3304	6.1	0	6.1	0	6.1	0.11401
6.2	0.14859	6.2	0	6.2	0	6.2	0.12024
6.3	0.15838	6.3	0	6.3	0	6.3	0.05832
6.4	0.18974	6.4	0	6.4	0	6.4	0.00926
6.5	0.19338	6.5	0	6.5	0	6.5	0
6.6	0.0938	6.6	0	6.6	0	6.6	0.0457
6.7	0.07399	6.7	0	6.7	0	6.7	0.05322
6.8	0.19256	6.8	0	6.8	0	6.8	0.10196
6.9	0.19811	6.9	0	6.9	0	6.9	0.09385
7	0.37986	7	0.11411	7	0	7	0.09722
7.1	0.36205	7.1	0.02343	7.1	0	7.1	0.12262
7.2	0.05572	7.2	0	7.2	0	7.2	0
7.3	0.01289	7.3	0	7.3	0	7.3	0
7.4	0.24435	7.4	0	7.4	0	7.4	0.05924
7.5	0.23872	7.5	0	7.5	0	7.5	0.04647
7.6	0.21749	7.6	0	7.6	0	7.6	0.10235
7.7	0.2037	7.7	0	7.7	0	7.7	0.12825
7.8	0.36372	7.8	0.36466	7.8	0	7.8	0.21486
7.9	0.37491	7.9	0.38732	7.9	0	7.9	0.21991
8	0.38378	8	0.40761	8	0	8	0.2251
8.1	0.39282	8.1	0.4249	8.1	0	8.1	0.22963
8.2	0.45563	8.2	0.56476	8.2	0	8.2	0.26356
8.3	0.4584	8.3	0.57418	8.3	0	8.3	0.26525
8.4	0.46229	8.4	0.582	8.4	0	8.4	0.26732
8.5	0.46512	8.5	0.58917	8.5	0	8.5	0.26916
8.6	0.48715	8.6	0.64586	8.6	0	8.6	0.27991
8.7	0.48875	8.7	0.64882	8.7	0	8.7	0.28022
8.8	0.48843	8.8	0.65167	8.8	0	8.8	0.28016
8.9	0.48998	8.9	0.6542	8.9	0	8.9	0.28035
9	0	9	0	9	0	9	0
9.1	0	9.1	0	9.1	0	9.1	0
9.2	0.09988	9.2	0	9.2	0	9.2	0.11953
9.3	0.10792	9.3	0	9.3	0	9.3	0.13045
9.4	0.10792	9.4	0	9.4	0	9.4	0.13045
9.5	0.11454	9.5	0	9.5	0	9.5	0.14013
9.6	0.13443	9.6	0	9.6	0	9.6	0.18429
9.7	0.13332	9.7	0	9.7	0	9.7	0.18451
9.8	0.13184	9.8	0	9.8	0	9.8	0.18458
9.9	0.13003	9.9	0	9.9	0	9.9	0.18493
10	0.48069	10	0.65994	10	1.69106	10	0.27485
10.1	0.47862	10.1	0.65867	10.1	1.74189	10.1	0.27415
10.2	0.47663	10.2	0.6571	10.2	1.79287	10.2	0.27302
10.3	0.47425	10.3	0.65504	10.3	1.82594	10.3	0.27181
10.4	0.42877	10.4	0.60889	10.4	1.89918	10.4	0.24796
10.5	0.42375	10.5	0.60277	10.5	1.86499	10.5	0.24468
10.6	0.41749	10.6	0.59625	10.6	1.83634	10.6	0.24204
10.7	0.4113	10.7	0.58932	10.7	1.79751	10.7	0.23893
10.8	0.32809	10.8	0.48128	10.8	0.4764	10.8	0.19086
10.9	0.31624	10.9	0.46749	10.9	0.10915	10.9	0.18474
11	0.30726	11	0.45313	11	0	11	0.17827
11.1	0.29506	11.1	0.4379	11.1	0	11.1	0.17115
11.2	0.05685	11.2	0.13703	11.2	0	11.2	0
11.3	0.05336	11.3	0.03472	11.3	0	11.3	0
11.4	0.06953	11.4	0	11.4	0	11.4	0
11.5	0.11031	11.5	0	11.5	0	11.5	0
11.6	0.24002	11.6	0	11.6	0	11.6	0.13578
11.7	0.24895	11.7	0	11.7	0	11.7	0.14918
11.8	0.25744	11.8	0	11.8	0	11.8	0.16112
11.9	0.2641	11.9	0	11.9	0	11.9	0.172
12	0.24923	12	0.05889	12	0	12	0.21184
12.1	0.23786	12.1	0.16598	12.1	0	12.1	0.20487
12.2	0.22455	12.2	0.21695	12.2	0	12.2	0.19548
12.3	0.20134	12.3	0.25813	12.3	0	12.3	0.18338
12.4	0	12.4	0	12.4	0	12.4	0
12.5	0	12.5	0	12.5	0	12.5	0
12.6	0	12.6	0	12.6	0	12.6	0
12.7	0	12.7	0	12.7	0	12.7	0
12.8	0	12.8	0	12.8	0	12.8	0
12.9	0	12.9	0	12.9	0	12.9	0
13	0.0898	13	0.37076	13	0	13	0.16808
13.1	0.08403	13.1	0.38254	13.1	0	13.1	0.16559
13.2	0.07774	13.2	0.39176	13.2	0	13.2	0.16295
13.3	0.07081	13.3	0.39909	13.3	0	13.3	0.15974
13.4	0	13.4	0.37792	13.4	0	13.4	0.11419
13.5	0	13.5	0.3693	13.5	0	13.5	0.10955
13.6	0	13.6	0.35992	13.6	0	13.6	0.10489
13.7	0	13.7	0.34972	13.7	0	13.7	0.09976
13.8	0	13.8	0.14761	13.8	0.63259	13.8	0.0035
13.9	0	13.9	0.10824	13.9	0.38695	13.9	8.72927e-05
14	0	14	0.04523	14	0.0759	14	0
14.1	0	14.1	0.00314	14.1	0	14.1	0
14.2	0	14.2	0	14.2	0	14.2	0
14.3	0	14.3	0	14.3	0	14.3	0
14.4	0	14.4	0	14.4	0	14.4	0
14.5	0	14.5	0	14.5	0	14.5	0
14.6	0	14.6	0	14.6	0	14.6	0
14.7	0	14.7	0	14.7	0	14.7	0
14.8	0	14.8	0	14.8	0	14.8	0
14.9	0	14.9	0	14.9	0	14.9	0
15	0	15	0	15	0	15	0
15.1	0	15.1	0	15.1	0	15.1	0
15.2	0	15.2	0	15.2	0	15.2	0
15.3	0	15.3	0	15.3	0	15.3	0
15.4	0.07806	15.4	0	15.4	0	15.4	0.000105398
15.5	0.00504	15.5	0	15.5	0	15.5	0.01195
15.6	0	15.6	0	15.6	0	15.6	0
15.7	0	15.7	0	15.7	0	15.7	0
15.8	0	15.8	0	15.8	0	15.8	0
15.9	0	15.9	0	15.9	0	15.9	0
16	0	16	0	16	0	16	0
16.1	0	16.1	0	16.1	0	16.1	0
16.2	0	16.2	0	16.2	0	16.2	0
16.3	0	16.3	0	16.3	0	16.3	0
16.4	0	16.4	0	16.4	0	16.4	0
16.5	0	16.5	0	16.5	0	16.5	0
16.6	0	16.6	0	16.6	0	16.6	0
16.7	0	16.7	0	16.7	0	16.7	0
16.8	0	16.8	0	16.8	0	16.8	0
16.9	0	16.9	0	16.9	0	16.9	0
17	0	17	0	17	0	17	0
17.1	0	17.1	0	17.1	0	17.1	0
17.2	0	17.2	0	17.2	0	17.2	0
17.3	0	17.3	0	17.3	0	17.3	0
17.4	0	17.4	0	17.4	0	17.4	0
17.5	0	17.5	0	17.5	0	17.5	0
17.6	0	17.6	0	17.6	0	17.6	0
17.7	0	17.7	0	17.7	0	17.7	0
17.8	0	17.8	0	17.8	0	17.8	0
17.9	0	17.9	0	17.9	0	17.9	0
18	0	18	0	18	0	18	0
18.1	0	18.1	0	18.1	0	18.1	0
18.2	0	18.2	0	18.2	0	18.2	0
18.3	0	18.3	0	18.3	0	18.3	0
18.4	0	18.4	0	18.4	0	18.4	0
18.5	0	18.5	0	18.5	0	18.5	0
18.6	0	18.6	0	18.6	0	18.6	0
18.7	0	18.7	0	18.7	0	18.7	0
18.8	0	18.8	0	18.8	0	18.8	0
18.9	0	18.9	0	18.9	0	18.9	0
19	0	19	0	19	0	19	0
19.1	0	19.1	0	19.1	0	19.1	0
19.2	0	19.2	0	19.2	0	19.2	0
19.3	0	19.3	0	19.3	0	19.3	0
19.4	0	19.4	0	19.4	0	19.4	0
19.5	0	19.5	0	19.5	0	19.5	0
19.6	0	19.6	0	19.6	0	19.6	0
19.7	0	19.7	0	19.7	0	19.7	0
19.8	0	19.8	0	19.8	0	19.8	0
19.9	0	19.9	0	19.9	0	19.9	0
20	0	20	0	20	0	20	0
20.1	0	20.1	0	20.1	0	20.1	0
20.2	0	20.2	0	20.2	0	20.2	0
20.3	0	20.3	0	20.3	0	20.3	0
20.4	0	20.4	0	20.4	0	20.4	0
20.5	0	20.5	0	20.5	0	20.5	0
20.6	0	20.6	0	20.6	0	20.6	0
20.7	0	20.7	0	20.7	0	20.7	0
20.8	0	20.8	0	20.8	0	20.8	0
20.9	0	20.9	0	20.9	0	20.9	0
21	0	21	0	21	0	21	0
21.1	0	21.1	0	21.1	0	21.1	0
21.2	0	21.2	0	21.2	0	21.2	0
21.3	0	21.3	0	21.3	0	21.3	0
21.4	0	21.4	0	21.4	0	21.4	0
21.5	0	21.5	0	21.5	0	21.5	0
21.6	0	21.6	0	21.6	0	21.6	0
21.7	0	21.7	0	21.7	0	21.7	0
21.8	0	21.8	0	21.8	0	21.8	0
21.9	0	21.9	0	21.9	0	21.9	0
22	0	22	0	22	0	22	0
22.1	0	22.1	0	22.1	0	22.1	0
22.2	0	22.2	0	22.2	0	22.2	0
22.3	0	22.3	0	22.3	0	22.3	0
22.4	0	22.4	0	22.4	0	22.4	0
22.5	0	22.5	0	22.5	0	22.5	0
22.6	0	22.6	0	22.6	0	22.6	0
22.7	0	22.7	0	22.7	0	22.7	0
22.8	0	22.8	0	22.8	0	22.8	0
22.9	0	22.9	0	22.9	0	22.9	0
23	0	23	0	23	0	23	0
23.1	0	23.1	0	23.1	0	23.1	0
23.2	0	23.2	0	23.2	0	23.2	0
23.3	0	23.3	0	23.3	0	23.3	0
23.4	0	23.4	0	23.4	0	23.4	0
23.5	0	23.5	0	23.5	0	23.5	0
23.6	0	23.6	0	23.6	0	23.6	0
23.7	0	23.7	0	23.7	0	23.7	0
23.8	0	23.8	0.00465	23.8	0	23.8	0
23.9	0	23.9	0.10781	23.9	0	23.9	0.00207
24	0	24	0	24	0	24	0
24.1	0	24.1	0	24.1	0	24.1	0
24.2	0	24.2	0.10781	24.2	0	24.2	0.00207
24.3	0	24.3	0.18311	24.3	0	24.3	0.01999
24.4	0	24.4	0.30997	24.4	0	24.4	0.07847
24.5	0	24.5	0.34208	24.5	0	24.5	0.08995
24.6	0	24.6	0.42309	24.6	0.00635	24.6	0.11836
24.7	0	24.7	0.44643	24.7	0.2367	24.7	0.12652
24.8	0	24.8	0.46836	24.8	0.93056	24.8	0.13449
24.9	0	24.9	0.48903	24.9	1.17388	24.9	0.1419
25	0	25	0.44643	25	0.2367	25	0.12652
25.1	0	25.1	0.46836	25.1	0.93056	25.1	0.13449
25.2	0	25.2	0.48903	25.2	1.17388	25.2	0.1419
25.3	1.29796e-08	25.3	0.5086	25.3	1.4008	25.3	0.14857
25.4	0.05658	25.4	0.56145	25.4	1.81018	25.4	0.16822
25.5	0.07054	25.5	0.5776	25.5	1.89103	25.5	0.17397
25.6	1.29796e-08	25.6	0.5086	25.6	1.4008	25.6	0.14857
25.7	0.00289	25.7	0.52714	25.7	1.56186	25.7	0.15529
25.8	0.00289	25.8	0.52714	25.8	1.56186	25.8	0.15529
25.9	0.03649	25.9	0.54473	25.9	1.69553	25.9	0.16206
26	0.08277	26	0.59266	26	1.97111	26	0.17995
26.1	0.09331	26.1	0.60685	26.1	2.01287	26.1	0.18611
26.2	0.10274	26.2	0.61996	26.2	2.05842	26.2	0.19103
26.3	0.11151	26.3	0.63256	26.3	2.0719	26.3	0.19621
26.4	0.13482	26.4	0.66593	26.4	2.03259	26.4	0.2113
26.5	0.14149	26.5	0.67558	26.5	1.98763	26.5	0.21654
26.6	0.11151	26.6	0.63256	26.6	2.0719	26.6	0.19621
26.7	0.11968	26.7	0.64443	26.7	2.08035	26.7	0.20196
26.8	0.14149	26.8	0.67558	26.8	1.98763	26.8	0.21654
26.9	0.14801	26.9	0.68502	26.9	1.91693	26.9	0.2214
27	0.14801	27	0.68502	27	1.91693	27	0.2214
27.1	0.15428	27.1	0.69374	27.1	1.81426	27.1	0.22524
27.2	0.15428	27.2	0.69374	27.2	1.81426	27.2	0.22524
27.3	0.16031	27.3	0.70042	27.3	1.68474	27.3	0.2303
27.4	0.16031	27.4	0.70042	27.4	1.68474	27.4	0.2303
27.5	0.16609	27.5	0.70653	27.5	1.50583	27.5	0.23423
27.6	0.1717	27.6	0.71241	27.6	1.26725	27.6	0.23828
27.7	0.1772	27.7	0.71732	27.7	0.87316	27.7	0.24332
27.8	0.1823	27.8	0.72135	27.8	0.10159	27.8	0.24609
27.9	0.18711	27.9	0.72432	27.9	0.00316	27.9	0.25057
28	0.19188	28	0.72673	28	0	28	0.2542
28.1	0.19649	28.1	0.728	28.1	0	28.1	0.25716
28.2	0.20928	28.2	0.7233	28.2	0	28.2	0.26748
28.3	0.21322	28.3	0.71935	28.3	0	28.3	0.27002
28.4	0.19649	28.4	0.728	28.4	0	28.4	0.25716
28.5	0.20091	28.5	0.72728	28.5	0	28.5	0.26164
28.6	0.21322	28.6	0.71935	28.6	0	28.6	0.27002
28.7	0.21713	28.7	0.71406	28.7	0	28.7	0.27317
28.8	0.21713	28.8	0.71406	28.8	0	28.8	0.27317
28.9	0.22072	28.9	0.70715	28.9	0	28.9	0.27574
29	0.22072	29	0.70715	29	0	29	0.27574
29.1	0.22401	29.1	0.69859	29.1	0	29.1	0.27781
29.2	0.22401	29.2	0.69859	29.2	0	29.2	0.27781
29.3	0.22708	29.3	0.68816	29.3	0	29.3	0.28054
29.4	0.23007	29.4	0.6757	29.4	0	29.4	0.28189
29.5	0.23287	29.5	0.66107	29.5	0	29.5	0.28424
29.6	0.2355	29.6	0.64395	29.6	0	29.6	0.28525
29.7	0.23818	29.7	0.62431	29.7	0	29.7	0.28629
29.8	0.24041	29.8	0.60143	29.8	0	29.8	0.28851
29.9	0.24213	29.9	0.5756	29.9	0	29.9	0.28788
30	0.24701	30	0.46896	30	0	30	0.28902
30.1	0.24789	30.1	0.42487	30.1	0	30.1	0.28869
30.2	0.24213	30.2	0.5756	30.2	0	30.2	0.28788
30.3	0.2438	30.3	0.54502	30.3	0	30.3	0.28983
30.4	0.24789	30.4	0.42487	30.4	0	30.4	0.28869
30.5	0.24805	30.5	0.36007	30.5	0	30.5	0.28718
30.6	0.24805	30.6	0.36007	30.6	0	30.6	0.28718
30.7	0.24829	30.7	0.297	30.7	0	30.7	0.28611
30.8	0.24829	30.8	0.297	30.8	0	30.8	0.28611
30.9	0.2486	30.9	0.16024	30.9	0	30.9	0.28492
31	0.2486	31	0.16024	31	0	31	0.28492
31.1	0.24858	31.1	0.02855	31.1	0	31.1	0.28165
31.2	0.24858	31.2	0.02855	31.2	0	31.2	0.28165
31.3	0.24701	31.3	0	31.3	0	31.3	0.27912
31.4	0.24573	31.4	0	31.4	0	31.4	0.27611
31.5	0.24501	31.5	0	31.5	0	31.5	0.27189
31.6	0.24214	31.6	0	31.6	0	31.6	0.26706
31.7	0.23912	31.7	0	31.7	0	31.7	0.26206
31.8	0.23681	31.8	0	31.8	0	31.8	0.25655
31.9	0.232	31.9	0	31.9	0	31.9	0.24894
32	0.21607	32	0	32	0	32	0.22291
32.1	0.21013	32.1	0	32.1	0	32.1	0.21217
32.2	0.232	32.2	0	32.2	0	32.2	0.24894
32.3	0.22797	32.3	0	32.3	0	32.3	0.24134
32.4	0.21013	32.4	0	32.4	0	32.4	0.21217
32.5	0.2012	32.5	0	32.5	0	32.5	0.19923
32.6	0.2012	32.6	0	32.6	0	32.6	0.19923
32.7	0.19299	32.7	0	32.7	0	32.7	0.18633
32.8	0.19299	32.8	0	32.8	0	32.8	0.18633
32.9	0.18245	32.9	0	32.9	0	32.9	0.17224
33	0.18245	33	0	33	0	33	0.17224
33.1	0.17239	33.1	0	33.1	0	33.1	0.15313
33.2	0.16057	33.2	0	33.2	0	33.2	0.12685
33.3	0.14383	33.3	0	33.3	0	33.3	0.06377
33.4	0.11658	33.4	0	33.4	0	33.4	0.00451
33.5	0.05924	33.5	0	33.5	0	33.5	0
33.6	0.00863	33.6	0	33.6	0	33.6	0
33.7	0	33.7	0	33.7	0	33.7	0
33.8	0	33.8	0	33.8	0	33.8	0
33.9	0	33.9	0	33.9	0	33.9	0
34	0	34	0	34	0	34	0
34.1	0	34.1	0	34.1	0	34.1	0
34.2	0	34.2	0	34.2	0	34.2	0
34.3	0	34.3	0	34.3	0	34.3	0
34.4	0	34.4	0	34.4	0	34.4	0
34.5	0	34.5	0	34.5	0	34.5	0
34.6	0	34.6	0	34.6	0	34.6	0
34.7	0	34.7	0	34.7	0	34.7	0
34.8	0	34.8	0	34.8	0	34.8	0
34.9	0	34.9	0	34.9	0	34.9	0
35	0	35	0	35	0	35	0
35.1	0	35.1	0	35.1	0	35.1	0
35.2	0	35.2	0	35.2	0	35.2	0
35.3	0	35.3	0	35.3	0	35.3	0
35.4	0	35.4	0	35.4	0	35.4	0
35.5	0	35.5	0	35.5	0	35.5	0
35.6	0	35.6	0	35.6	0	35.6	0
35.7	0	35.7	0	35.7	0	35.7	0
35.8	0	35.8	0	35.8	0	35.8	0
35.9	0	35.9	0	35.9	0	35.9	0
36	0	36	0	36	0	36	0
36.1	0	36.1	0	36.1	0	36.1	0
36.2	0	36.2	0	36.2	0	36.2	0
36.3	0	36.3	0	36.3	0	36.3	0
36.4	0	36.4	0	36.4	0	36.4	0
36.5	0	36.5	0	36.5	0	36.5	0
36.6	0	36.6	0	36.6	0	36.6	0
36.7	0	36.7	0	36.7	0	36.7	0
36.8	0	36.8	0	36.8	0	36.8	0
36.9	0	36.9	0	36.9	0	36.9	0
37	0	37	0	37	0	37	0
37.1	0	37.1	0	37.1	0	37.1	0
37.2	0	37.2	0	37.2	0	37.2	0
37.3	0	37.3	0	37.3	0	37.3	0
37.4	0	37.4	0	37.4	0	37.4	0.000410773
37.5	0.00107	37.5	0	37.5	0	37.5	0.00837
37.6	0	37.6	0	37.6	0	37.6	0
37.7	0	37.7	0	37.7	0	37.7	0
37.8	0.00107	37.8	0	37.8	0	37.8	0.00837
37.9	0.01793	37.9	0	37.9	0	37.9	0.04114
38	0.01793	38	0	38	0	38	0.04114
38.1	0.07046	38.1	0	38.1	0	38.1	0.05469
38.2	0.07046	38.2	0	38.2	0	38.2	0.05469
38.3	0.09696	38.3	0	38.3	0	38.3	0.07232
38.4	0.09696	38.4	0	38.4	0	38.4	0.07232
38.5	0.10388	38.5	0	38.5	0	38.5	0.10026
38.6	0.10388	38.6	0	38.6	0	38.6	0.10026
38.7	0.10931	38.7	0	38.7	0	38.7	0.12851
38.8	0.12615	38.8	0	38.8	0	38.8	0.14982
38.9	0.15386	38.9	0	38.9	0	38.9	0.16885
39	0.18089	39	0	39	0	39	0.19492
39.1	0.2021	39.1	0	39.1	0	39.1	0.2329
39.2	0.22147	39.2	0	39.2	0	39.2	0.26757
39.3	0.2492	39.3	0	39.3	0	39.3	0.27298
39.4	0.3304	39.4	0	39.4	0	39.4	0.11401
39.5	0.29406	39.5	0	39.5	0	39.5	0.05293
39.6	0.28791	39.6	0	39.6	0	39.6	0.23685
39.7	0.32405	39.7	0	39.7	0	39.7	0.17975
39.8	0.29406	39.8	0	39.8	0	39.8	0.05293
39.9	0.23738	39.9	0	39.9	0	39.9	0.02271
40	0.23738	40	0	40	0	40	0.02271
40.1	0.17121	40.1	0	40.1	0	40.1	0.06041
40.2	0.17121	40.2	0	40.2	0	40.2	0.06041
40.3	0.10873	40.3	0	40.3	0	40.3	0.14939
40.4	0.10873	40.4	0	40.4	0	40.4	0.14939
40.5	0.07682	40.5	0	40.5	0	40.5	0.20617
40.6	0.11072	40.6	0	40.6	0	40.6	0.18133
40.7	0.19806	40.7	0	40.7	0	40.7	0.12057
40.8	0.26645	40.8	0	40.8	0	40.8	0.08417
40.9	0.25237	40.9	0	40.9	0	40.9	0.09918
41	0.1912	41	0	41	0	41	0.12892
41.1	0.14859	41.1	0	41.1	0	41.1	0.12024
41.2	0.19338	41.2	0	41.2	0	41.2	0
41.3	0.14418	41.3	0	41.3	0	41.3	0.00105
41.4	0.15838	41.4	0	41.4	0	41.4	0.05832
41.5	0.18974	41.5	0	41.5	0	41.5	0.00926
41.6	0.14418	41.6	0	41.6	0	41.6	0.00105
41.7	0.08032	41.7	0	41.7	0	41.7	0.01843
41.8	0.08032	41.8	0	41.8	0	41.8	0.01843
41.9	0.04951	41.9	0	41.9	0	41.9	0.03245
42	0.04951	42	0	42	0	42	0.03245
42.1	0.05928	42.1	0	42.1	0	42.1	0.03481
42.2	0.05928	42.2	0	42.2	0	42.2	0.03481
42.3	0.08282	42.3	0	42.3	0	42.3	0.04779
42.4	0.09872	42.4	0	42.4	0	42.4	0.07186
42.5	0.1038	42.5	0	42.5	0	42.5	0.09021
42.6	0.11182	42.6	0	42.6	0	42.6	0.07986
42.7	0.13563	42.7	0	42.7	0	42.7	0.03657
42.8	0.16231	42.8	0	42.8	0	42.8	0.00403
42.9	0.1658	42.9	0	42.9	0	42.9	0.00244
43	0.07399	43	0	43	0	43	0.05322
43.1	0.08995	43.1	0	43.1	0	43.1	0.04868
43.2	0.13459	43.2	0	43.2	0	43.2	0.02312
43.3	0.0938	43.3	0	43.3	0	43.3	0.0457
43.4	0.08995	43.4	0	43.4	0	43.4	0.04868
43.5	0.11922	43.5	0	43.5	0	43.5	0.01769
43.6	0.11922	43.6	0	43.6	0	43.6	0.01769
43.7	0.1386	43.7	0	43.7	0	43.7	2.13136e-05
43.8	0.1386	43.8	0	43.8	0	43.8	2.13136e-05
43.9	0.14414	43.9	0	43.9	0	43.9	0
44	0.14414	44	0	44	0	44	0
44.1	0.13635	44.1	0	44.1	0	44.1	0
44.2	0.13635	44.2	0	44.2	0	44.2	0
44.3	0.11531	44.3	0	44.3	0	44.3	0
44.4	0.09045	44.4	0	44.4	0	44.4	0
44.5	0.08136	44.5	0	44.5	0	44.5	0
44.6	0.10454	44.6	0	44.6	0	44.6	0
44.7	0.13675	44.7	0	44.7	0	44.7	0
44.8	0.14735	44.8	0	44.8	0	44.8	0
44.9	0.12777	44.9	0	44.9	0	44.9	0
45	0.01289	45	0	45	0	45	0
45.1	9.23352e-06	45.1	0	45.1	0	45.1	0
45.2	0.12777	45.2	0	45.2	0	45.2	0
45.3	0.09433	45.3	0	45.3	0	45.3	0
45.4	0.09433	45.4	0	45.4	0	45.4	0
45.5	0.05572	45.5	0	45.5	0	45.5	0
45.6	9.23352e-06	45.6	0	45.6	0	45.6	0
45.7	0	45.7	0	45.7	0	45.7	0
45.8	0	45.8	0	45.8	0	45.8	0
45.9	0	45.9	0	45.9	0	45.9	0
46	0	46	0	46	0	46	0
46.1	0	46.1	0	46.1	0	46.1	0
46.2	0	46.2	0	46.2	0	46.2	0
46.3	0	46.3	0	46.3	0	46.3	0
46.4	0	46.4	0	46.4	0	46.4	0
46.5	0	46.5	0	46.5	0	46.5	0
46.6	0	46.6	0	46.6	0	46.6	0
46.7	0	46.7	0	46.7	0	46.7	0
46.8	0.00309	46.8	0	46.8	0	46.8	0
46.9	0.08045	46.9	0	46.9	0	46.9	0
47	0.00504	47	0	47	0	47	0.01195
47.1	0.000504522	47.1	0	47.1	0	47.1	0.07059
47.2	0.08045	47.2	0	47.2	0	47.2	0
47.3	0.12491	47.3	0	47.3	0	47.3	0
47.4	0.12491	47.4	0	47.4	0	47.4	0
47.5	0.07806	47.5	0	47.5	0	47.5	0.000105398
47.6	0.000504522	47.6	0	47.6	0	47.6	0.07059
47.7	0.03772	47.7	0	47.7	0	47.7	0.11391
47.8	0.03772	47.8	0	47.8	0	47.8	0.11391
47.9	0.11757	47.9	0	47.9	0	47.9	0.15914
48	0.11757	48	0	48	0	48	0.15914
48.1	0.18236	48.1	0	48.1	0	48.1	0.21004
48.2	0.18236	48.2	0	48.2	0	48.2	0.21004
48.3	0.21745	48.3	0.01162	48.3	0	48.3	0.25144
48.4	0.24008	48.4	0.02281	48.4	0	48.4	0.26771
48.5	0.27015	48.5	0.00035557	48.5	0	48.5	0.26534
48.6	0.31711	48.6	0	48.6	0	48.6	0.25625
48.7	0.36568	48.7	0	48.7	0	48.7	0.24301
48.8	0.39405	48.8	0	48.8	0	48.8	0.22184
48.9	0.40074	48.9	0	48.9	0	48.9	0.18366
49	0.36205	49	0.02343	49	0	49	0.12262
49.1	0.33075	49.1	0	49.1	0	49.1	0.18377
49.2	0.40074	49.2	0	49.2	0	49.2	0.18366
49.3	0.39399	49.3	0.01212	49.3	0	49.3	0.13145
49.4	0.39399	49.4	0.01212	49.4	0	49.4	0.13145
49.5	0.37986	49.5	0.11411	49.5	0	49.5	0.09722
49.6	0.33075	49.6	0	49.6	0	49.6	0.18377
49.7	0.27973	49.7	0	49.7	0	49.7	0.22418
49.8	0.27973	49.8	0	49.8	0	49.8	0.22418
49.9	0.23012	49.9	0	49.9	0	49.9	0.20452
50	0.23012	50	0	50	0	50	0.20452
50.1	0.21921	50.1	0	50.1	0	50.1	0.14458
50.2	0.21921	50.2	0	50.2	0	50.2	0.14458
50.3	0.26575	50.3	0	50.3	0	50.3	0.09301
50.4	0.33244	50.4	0	50.4	0	50.4	0.07608
50.5	0.35165	50.5	0	50.5	0	50.5	0.07737
50.6	0.20149	50.6	0	50.6	0	50.6	0.10383
50.7	0.19256	50.7	0	50.7	0	50.7	0.10196
50.8	0.22078	50.8	0	50.8	0	50.8	0.10154
50.9	0.22649	50.9	0	50.9	0	50.9	0.11684
51	0.22649	51	0	51	0	51	0.11684
51.1	0.222	51.1	0.03185	51.1	0	51.1	0.13078
51.2	0.19811	51.2	0	51.2	0	51.2	0.09385
51.3	0.2092	51.3	0	51.3	0	51.3	0.09189
51.4	0.222	51.4	0.03185	51.4	0	51.4	0.13078
51.5	0.21559	51.5	0.1101	51.5	0	51.5	0.13984
51.6	0.21559	51.6	0.1101	51.6	0	51.6	0.13984
51.7	0.21736	51.7	0.17313	51.7	0	51.7	0.14751
51.8	0.21736	51.8	0.17313	51.8	0	51.8	0.14751
51.9	0.23097	51.9	0.22164	51.9	0	51.9	0.15992
52	0.23097	52	0.22164	52	0	52	0.15992
52.1	0.24882	52.1	0.21448	52.1	0	52.1	0.17489
52.2	0.26307	52.2	0.15418	52.2	0	52.2	0.18201
52.3	0.27321	52.3	0.08708	52.3	0	52.3	0.171
52.4	0.28386	52.4	0.06984	52.4	0	52.4	0.15023
52.5	0.29953	52.5	0.10654	52.5	0	52.5	0.13523
52.6	0.31418	52.6	0.15489	52.6	0	52.6	0.13868
52.7	0.31921	52.7	0.17542	52.7	0	52.7	0.15316
52.8	0.27214	52.8	0.13591	52.8	0	52.8	0.15118
52.9	0.28225	52.9	0.15447	52.9	0	52.9	0.14985
53	0.31921	53	0.17542	53	0	53	0.15316
53.1	0.3048	53.1	0.16066	53.1	0	53.1	0.16112
53.2	0.28225	53.2	0.15447	53.2	0	53.2	0.14985
53.3	0.29708	53.3	0.17515	53.3	0	53.3	0.1548
53.4	0.29708	53.4	0.17515	53.4	0	53.4	0.1548
53.5	0.3029	53.5	0.18414	53.5	0	53.5	0.16066
53.6	0.3029	53.6	0.18414	53.6	0	53.6	0.16066
53.7	0.29927	53.7	0.17357	53.7	0	53.7	0.16249
53.8	0.29927	53.8	0.17357	53.8	0	53.8	0.16249
53.9	0.29365	53.9	0.1324	53.9	0	53.9	0.15813
54	0.29512	54	0.04591	54	0	54	0.14489
54.1	0.30328	54.1	0	54.1	0	54.1	0.1209
54.2	0.30918	54.2	0	54.2	0	54.2	0.09685
54.3	0.30936	54.3	0	54.3	0	54.3	0.08632
54.4	0.3032	54.4	3.95109e-09	54.4	0	54.4	0.09727
54.5	0.28604	54.5	0.01662	54.5	0	54.5	0.12109
54.6	0.23367	54.6	0.26804	54.6	0	54.6	0.19046
54.7	0.25271	54.7	0.18849	54.7	0	54.7	0.17708
54.8	0.25798	54.8	0.14195	54.8	0	54.8	0.15015
54.9	0.23428	54.9	0.23271	54.9	0	54.9	0.17769
55	0.25271	55	0.18849	55	0	55	0.17708
55.1	0.28215	55.1	0.01166	55.1	0	55.1	0.14373
55.2	0.28215	55.2	0.01166	55.2	0	55.2	0.14373
55.3	0.31536	55.3	1.37437e-08	55.3	0	55.3	0.11137
55.4	0.31536	55.4	1.37437e-08	55.4	0	55.4	0.11137
55.5	0.34374	55.5	0	55.5	0	55.5	0.09536
55.6	0.34374	55.6	0	55.6	0	55.6	0.09536
55.7	0.3505	55.7	0	55.7	0	55.7	0.08856
55.8	0.3505	55.8	0	55.8	0	55.8	0.08856
55.9	0.32174	55.9	0	55.9	0	55.9	0.08365
56	0.32174	56	0	56	0	56	0.08365
56.1	0.28359	56.1	0	56.1	0	56.1	0.07811
56.2	0.28359	56.2	0	56.2	0	56.2	0.07811
56.3	0.25656	56.3	0	56.3	0	56.3	0.07085
56.4	0.2037	56.4	0	56.4	0	56.4	0.12825
56.5	0.19653	56.5	0	56.5	0	56.5	0.13362
56.6	0.23355	56.6	0	56.6	0	56.6	0.0466
56.7	0.22798	56.7	0	56.7	0	56.7	0.06925
56.8	0.22798	56.8	0	56.8	0	56.8	0.06925
56.9	0.21749	56.9	0	56.9	0	56.9	0.10235
57	0.19653	57	0	57	0	57	0.13362
57.1	0.20756	57.1	1.29917e-05	57.1	0	57.1	0.12724
57.2	0.20756	57.2	1.29917e-05	57.2	0	57.2	0.12724
57.3	0.24173	57.3	0.01185	57.3	0	57.3	0.12677
57.4	0.24173	57.4	0.01185	57.4	0	57.4	0.12677
57.5	0.28139	57.5	0.03934	57.5	0	57.5	0.13761
57.6	0.28139	57.6	0.03934	57.6	0	57.6	0.13761
57.7	0.29799	57.7	0.08791	57.7	0	57.7	0.15316
57.8	0.29799	57.8	0.08791	57.8	0	57.8	0.15316
57.9	0.29595	57.9	0.14969	57.9	0	57.9	0.16768
58	0.29339	58	0.20545	58	0	58	0.17903
58.1	0.29984	58.1	0.2505	58.1	0	58.1	0.18806
58.2	0.31775	58.2	0.28431	58.2	0	58.2	0.19572
58.3	0.33699	58.3	0.31476	58.3	0	58.3	0.20303
58.4	0.35223	58.4	0.34157	58.4	0	58.4	0.2092
58.5	0.36372	58.5	0.36466	58.5	0	58.5	0.21486
58.6	0.39282	58.6	0.4249	58.6	0	58.6	0.22963
58.7	0.39984	58.7	0.44209	58.7	0	58.7	0.23358
58.8	0.37491	58.8	0.38732	58.8	0	58.8	0.21991
58.9	0.38378	58.9	0.40761	58.9	0	58.9	0.2251
59	0.39984	59	0.44209	59	0	59	0.23358
59.1	0.40764	59.1	0.45925	59.1	0	59.1	0.23777
59.2	0.40764	59.2	0.45925	59.2	0	59.2	0.23777
59.3	0.41368	59.3	0.47378	59.3	0	59.3	0.24147
59.4	0.41368	59.4	0.47378	59.4	0	59.4	0.24147
59.5	0.42066	59.5	0.48701	59.5	0	59.5	0.24494
59.6	0.42066	59.6	0.48701	59.6	0	59.6	0.24494
59.7	0.42659	59.7	0.50012	59.7	0	59.7	0.24784
59.8	0.43149	59.8	0.51291	59.8	0	59.8	0.25111
59.9	0.43675	59.9	0.5255	59.9	0	59.9	0.25397
60	0.44254	60	0.53561	60	0	60	0.25657
60.1	0.44596	60.1	0.54562	60.1	0	60.1	0.2588
60.2	0.45091	60.2	0.55542	60.2	0	60.2	0.2614
60.3	0.45563	60.3	0.56476	60.3	0	60.3	0.26356
60.4	0.46512	60.4	0.58917	60.4	0	60.4	0.26916
60.5	0.4699	60.5	0.59636	60.5	0	60.5	0.27072
60.6	0.4584	60.6	0.57418	60.6	0	60.6	0.26525
60.7	0.46229	60.7	0.582	60.7	0	60.7	0.26732
60.8	0.4699	60.8	0.59636	60.8	0	60.8	0.27072
60.9	0.47086	60.9	0.6031	60.9	0	60.9	0.27178
61	0.47086	61	0.6031	61	0	61	0.27178
61.1	0.47431	61.1	0.60943	61.1	0	61.1	0.27364
61.2	0.47431	61.2	0.60943	61.2	0	61.2	0.27364
61.3	0.47634	61.3	0.61569	61.3	0	61.3	0.27476
61.4	0.47634	61.4	0.61569	61.4	0	61.4	0.27476
61.5	0.47872	61.5	0.62156	61.5	0	61.5	0.27593
61.6	0.48112	61.6	0.62622	61.6	0	61.6	0.27625
61.7	0.48284	61.7	0.6306	61.7	0	61.7	0.2776
61.8	0.48408	61.8	0.63495	61.8	0	61.8	0.27837
61.9	0.48548	61.9	0.63895	61.9	0	61.9	0.27893
62	0.48678	62	0.64258	62	0	62	0.27923
62.1	0.48715	62.1	0.64586	62.1	0	62.1	0.27991
62.2	0.48998	62.2	0.6542	62.2	0	62.2	0.28035
62.3	0.4889	62.3	0.65616	62.3	0.03585	62.3	0.28051
62.4	0.48875	62.4	0.64882	62.4	0	62.4	0.28022
62.5	0.48843	62.5	0.65167	62.5	0	62.5	0.28016
62.6	0.4889	62.6	0.65616	62.6	0.03585	62.6	0.28051
62.7	0.49017	62.7	0.65737	62.7	0.35826	62.7	0.28039
62.8	0.49017	62.8	0.65737	62.8	0.35826	62.8	0.28039
62.9	0.48862	62.9	0.65871	62.9	0.81328	62.9	0.27985
63	0.48862	63	0.65871	63	0.81328	63	0.27985
63.1	0.48932	63.1	0.6598	63.1	0.96457	63.1	0.27991
63.2	0.48932	63.2	0.6598	63.2	0.96457	63.2	0.27991
63.3	0.48761	63.3	0.66059	63.3	1.14494	63.3	0.27952
63.4	0.48765	63.4	0.66111	63.4	1.26877	63.4	0.27899
63.5	0.48619	63.5	0.66136	63.5	1.38539	63.5	0.27791
63.6	0.48544	63.6	0.66132	63.6	1.47708	63.6	0.27788
63.7	0.48372	63.7	0.661	63.7	1.55573	63.7	0.27703
63.8	0.48223	63.8	0.66042	63.8	1.63237	63.8	0.27615
63.9	0.48069	63.9	0.65994	63.9	1.69106	63.9	0.27485
64	0.47425	64	0.65504	64	1.82594	64	0.27181
64.1	0.47142	64.1	0.65293	64.1	1.86907	64.1	0.26987
64.2	0.47862	64.2	0.65867	64.2	1.74189	64.2	0.27415
64.3	0.47663	64.3	0.6571	64.3	1.79287	64.3	0.27302
64.4	0.47142	64.4	0.65293	64.4	1.86907	64.4	0.26987
64.5	0.46874	64.5	0.6505	64.5	1.88753	64.5	0.26887
64.6	0.46874	64.6	0.6505	64.6	1.88753	64.6	0.26887
64.7	0.46568	64.7	0.64781	64.7	1.91587	64.7	0.26734
64.8	0.46568	64.8	0.64781	64.8	1.91587	64.8	0.26734
64.9	0.46206	64.9	0.6448	64.9	1.92994	64.9	0.26574
65	0.46206	65	0.6448	65	1.92994	65	0.26574
65.1	0.45923	65.1	0.64147	65.1	1.94319	65.1	0.26343
65.2	0.45923	65.2	0.64147	65.2	1.94319	65.2	0.26343
65.3	0.45482	65.3	0.63783	65.3	1.95136	65.3	0.26191
65.4	0.45231	65.4	0.63389	65.4	1.9529	65.4	0.25993
65.5	0.44697	65.5	0.62995	65.5	1.94848	65.5	0.25784
65.6	0.44334	65.6	0.62545	65.6	1.94499	65.6	0.25505
65.7	0.43803	65.7	0.62	65.7	1.93506	65.7	0.25307
65.8	0.43356	65.8	0.61461	65.8	1.91375	65.8	0.25057
65.9	0.42877	65.9	0.60889	65.9	1.89918	65.9	0.24796
66	0.4113	66	0.58932	66	1.79751	66	0.23893
66.1	0.40666	66.1	0.582	66.1	1.74834	66.1	0.23571
66.2	0.42375	66.2	0.60277	66.2	1.86499	66.2	0.24468
66.3	0.41749	66.3	0.59625	66.3	1.83634	66.3	0.24204
66.4	0.40666	66.4	0.582	66.4	1.74834	66.4	0.23571
66.5	0.39891	66.5	0.57479	66.5	1.70162	66.5	0.23166
66.6	0.39891	66.6	0.57479	66.6	1.70162	66.6	0.23166
66.7	0.39232	66.7	0.56656	66.7	1.63539	66.7	0.22839
66.8	0.39232	66.8	0.56656	66.8	1.63539	66.8	0.22839
66.9	0.3862	66.9	0.55727	66.9	1.57157	66.9	0.22462
67	0.3862	67	0.55727	67	1.57157	67	0.22462
67.1	0.37833	67.1	0.548	67.1	1.49186	67.1	0.22049
67.2	0.37056	67.2	0.53827	67.2	1.39682	67.2	0.21586
67.3	0.36296	67.3	0.52802	67.3	1.29151	67.3	0.21164
67.4	0.35397	67.4	0.51721	67.4	1.1708	67.4	0.20689
67.5	0.34654	67.5	0.50611	67.5	1.00749	67.5	0.2018
67.6	0.33593	67.6	0.49462	67.6	0.83555	67.6	0.19606
67.7	0.32809	67.7	0.48128	67.7	0.4764	67.7	0.19086
67.8	0.29506	67.8	0.4379	67.8	0	67.8	0.17115
67.9	0.28319	67.9	0.42222	67.9	0	67.9	0.16398
68	0.31624	68	0.46749	68	0.10915	68	0.18474
68.1	0.30726	68.1	0.45313	68.1	0	68.1	0.17827
68.2	0.28319	68.2	0.42222	68.2	0	68.2	0.16398
68.3	0.27062	68.3	0.40503	68.3	0	68.3	0.15584
68.4	0.27062	68.4	0.40503	68.4	0	68.4	0.15584
68.5	0.25612	68.5	0.3855	68.5	0	68.5	0.14697
68.6	0.25612	68.6	0.3855	68.6	0	68.6	0.14697
68.7	0.24095	68.7	0.36511	68.7	0	68.7	0.137
68.8	0.24095	68.8	0.36511	68.8	0	68.8	0.137
68.9	0.22357	68.9	0.34367	68.9	0	68.9	0.12643
69	0.20349	69	0.31995	69	0	69	0.114
69.1	0.17937	69.1	0.29298	69.1	0	69.1	0.09997
69.2	0.14615	69.2	0.26294	69.2	0	69.2	0.08186
69.3	0.10802	69.3	0.23034	69.3	0	69.3	0.06027
69.4	0.07558	69.4	0.18703	69.4	0	69.4	0.01593
69.5	0.05685	69.5	0.13703	69.5	0	69.5	0
69.6	0.11031	69.6	0	69.6	0	69.6	0
69.7	0.15048	69.7	0	69.7	0	69.7	0
69.8	0.05336	69.8	0.03472	69.8	0	69.8	0
69.9	0.06953	69.9	0	69.9	0	69.9	0
70	0.15048	70	0	70	0	70	0
70.1	0.15998	70.1	0	70.1	0	70.1	0.0042
70.2	0.15998	70.2	0	70.2	0	70.2	0.0042
70.3	0.13486	70.3	0	70.3	0	70.3	0.04516
70.4	0.13486	70.4	0	70.4	0	70.4	0.04516
70.5	0.10523	70.5	0	70.5	0	70.5	0.06128
70.6	0.10523	70.6	0	70.6	0	70.6	0.06128
70.7	0.1022	70.7	0	70.7	0	70.7	0.04015
70.8	0.1022	70.8	0	70.8	0	70.8	0.04015
70.9	0.12905	70.9	0	70.9	0	70.9	0.01542
71	0.16084	71	0	71	0	71	0.01909
71.1	0.18525	71.1	0	71.1	0	71.1	0.04763
71.2	0.20269	71.2	0	71.2	0	71.2	0.07833
71.3	0.21732	71.3	0	71.3	0	71.3	0.10225
71.4	0.22945	71.4	0	71.4	0	71.4	0.12058
71.5	0.24002	71.5	0	71.5	0	71.5	0.13578
71.6	0.2641	71.6	0	71.6	0	71.6	0.172
71.7	0.26982	71.7	0	71.7	0	71.7	0.18171
71.8	0.24895	71.8	0	71.8	0	71.8	0.14918
71.9	0.25744	71.9	0	71.9	0	71.9	0.16112
72	0.26982	72	0	72	0	72	0.18171
72.1	0.27429	72.1	0	72.1	0	72.1	0.19047
72.2	0.27429	72.2	0	72.2	0	72.2	0.19047
72.3	0.27763	72.3	0	72.3	0	72.3	0.19847
72.4	0.27763	72.4	0	72.4	0	72.4	0.19847
72.5	0.28001	72.5	0	72.5	0	72.5	0.20458
72.6	0.28001	72.6	0	72.6	0	72.6	0.20458
72.7	0.28143	72.7	0	72.7	0	72.7	0.21033
72.8	0.2803	72.8	0	72.8	0	72.8	0.21442
72.9	0.27775	72.9	0	72.9	0	72.9	0.21734
73	0.27372	73	0	73	0	73	0.21895
73.1	0.26811	73.1	0	73.1	0	73.1	0.21862
73.2	0.26029	73.2	0.00612	73.2	0	73.2	0.21658
73.3	0.24923	73.3	0.05889	73.3	0	73.3	0.21184
73.4	0.20134	73.4	0.25813	73.4	0	73.4	0.18338
73.5	0.14601	73.5	0.28774	73.5	0	73.5	0.16821
73.6	0.23786	73.6	0.16598	73.6	0	73.6	0.20487
73.7	0.22455	73.7	0.21695	73.7	0	73.7	0.19548
73.8	0.14601	73.8	0.28774	73.8	0	73.8	0.16821
73.9	0.04702	73.9	0.31012	73.9	0	73.9	0.13368
74	0.04702	74	0.31012	74	0	74	0.13368
74.1	0.00133	74.1	0.32538	74.1	0	74.1	0.05973
74.2	0.00133	74.2	0.32538	74.2	0	74.2	0.05973
74.3	0	74.3	0.33336	74.3	0	74.3	0.00151
74.4	0	74.4	0.33336	74.4	0	74.4	0.00151
74.5	0	74.5	0.33329	74.5	0	74.5	0
74.6	0	74.6	0.32351	74.6	0	74.6	0
74.7	0	74.7	0.29981	74.7	0	74.7	0
74.8	0	74.8	0.26257	74.8	0	74.8	0
74.9	0	74.9	0.18702	74.9	0	74.9	0
75	0	75	0.06009	75	0	75	0
75.1	0	75.1	0	75.1	0	75.1	0
75.2	0	75.2	0	75.2	0	75.2	0
75.3	0	75.3	0	75.3	0	75.3	0
75.4	0	75.4	0	75.4	0	75.4	0
75.5	0	75.5	0	75.5	0	75.5	0
75.6	0	75.6	0	75.6	0	75.6	0
75.7	0	75.7	0	75.7	0	75.7	0
75.8	0	75.8	0	75.8	0	75.8	0
75.9	0	75.9	0	75.9	0	75.9	0
76	0	76	0	76	0	76	0
76.1	0	76.1	0	76.1	0	76.1	0
76.2	0	76.2	0	76.2	0	76.2	0
76.3	0	76.3	0	76.3	0	76.3	0
76.4	0	76.4	0	76.4	0	76.4	0
76.5	0	76.5	0	76.5	0	76.5	0
76.6	0	76.6	0	76.6	0	76.6	0
76.7	0	76.7	0	76.7	0	76.7	0
76.8	0	76.8	0	76.8	0	76.8	0
76.9	0	76.9	0	76.9	0	76.9	0
77	0	77	0	77	0	77	0
77.1	0	77.1	0	77.1	0	77.1	0
77.2	0	77.2	0	77.2	0	77.2	0
77.3	0	77.3	0	77.3	0	77.3	0
77.4	0	77.4	0	77.4	0	77.4	0
77.5	0	77.5	0	77.5	0	77.5	0
77.6	0	77.6	0	77.6	0	77.6	0
77.7	0	77.7	0	77.7	0	77.7	0
77.8	0	77.8	0	77.8	0	77.8	0
77.9	0	77.9	0	77.9	0	77.9	0
78	0	78	0	78	0	78	0
78.1	0	78.1	0	78.1	0	78.1	0
78.2	0	78.2	0	78.2	0	78.2	0
78.3	0.00539	78.3	0	78.3	0	78.3	0.00292
78.4	0.03448	78.4	0	78.4	0	78.4	0.02562
78.5	0.0623	78.5	0	78.5	0	78.5	0.06883
78.6	0.07835	78.6	0	78.6	0	78.6	0.08898
78.7	0.09038	78.7	0	78.7	0	78.7	0.10612
78.8	0.11454	78.8	0	78.8	0	78.8	0.14013
78.9	0.11956	78.9	0	78.9	0	78.9	0.14807
79	0.09038	79	0	79	0	79	0.10612
79.1	0.09988	79.1	0	79.1	0	79.1	0.11953
79.2	0.11956	79.2	0	79.2	0	79.2	0.14807
79.3	0.12388	79.3	0	79.3	0	79.3	0.15509
79.4	0.12388	79.4	0	79.4	0	79.4	0.15509
79.5	0.12745	79.5	0	79.5	0	79.5	0.16088
79.6	0.12745	79.6	0	79.6	0	79.6	0.16088
79.7	0.13032	79.7	0	79.7	0	79.7	0.16618
79.8	0.13032	79.8	0	79.8	0	79.8	0.16618
79.9	0.13254	79.9	0	79.9	0	79.9	0.17004
80	0.13394	80	0	80	0	80	0.17416
80.1	0.13493	80.1	0	80.1	0	80.1	0.17657
80.2	0.13547	80.2	0	80.2	0	80.2	0.17978
80.3	0.13553	80.3	0	80.3	0	80.3	0.18128
80.4	0.13519	80.4	0	80.4	0	80.4	0.18252
80.5	0.13443	80.5	0	80.5	0	80.5	0.18429
80.6	0.13003	80.6	0	80.6	0	80.6	0.18493
80.7	0.12791	80.7	0	80.7	0	80.7	0.18479
80.8	0.13332	80.8	0	80.8	0	80.8	0.18451
80.9	0.13184	80.9	0	80.9	0	80.9	0.18458
81	0.12791	81	0	81	0	81	0.18479
81.1	0.12549	81.1	0	81.1	0	81.1	0.18362
81.2	0.12549	81.2	0	81.2	0	81.2	0.18362
81.3	0.12277	81.3	0.06394	81.3	0	81.3	0.18289
81.4	0.12277	81.4	0.06394	81.4	0	81.4	0.18289
81.5	0.11978	81.5	0.16762	81.5	0	81.5	0.18217
81.6	0.11978	81.6	0.16762	81.6	0	81.6	0.18217
81.7	0.11644	81.7	0.21868	81.7	0	81.7	0.18035
81.8	0.11282	81.8	0.26208	81.8	0	81.8	0.17873
81.9	0.10889	81.9	0.29191	81.9	0	81.9	0.17727
82	0.10463	82	0.31858	82	0	82	0.17544
82.1	0.10006	82.1	0.33904	82.1	0	82.1	0.1729
82.2	0.09512	82.2	0.35681	82.2	0	82.2	0.17054
82.3	0.0898	82.3	0.37076	82.3	0	82.3	0.16808
82.4	0.07081	82.4	0.39909	82.4	0	82.4	0.15974
82.5	0.06307	82.5	0.40451	82.5	0	82.5	0.1566
82.6	0.08403	82.6	0.38254	82.6	0	82.6	0.16559
82.7	0.07774	82.7	0.39176	82.7	0	82.7	0.16295
82.8	0.06307	82.8	0.40451	82.8	0	82.8	0.1566
82.9	0.05416	82.9	0.40838	82.9	0	82.9	0.15338
83	0.05416	83	0.40838	83	0	83	0.15338
83.1	0.04376	83.1	0.41064	83.1	0	83.1	0.15003
83.2	0.04376	83.2	0.41064	83.2	0	83.2	0.15003
83.3	0.02864	83.3	0.4115	83.3	0	83.3	0.14655
83.4	0.02864	83.4	0.4115	83.4	0	83.4	0.14655
83.5	0.00647	83.5	0.41114	83.5	0	83.5	0.14303
83.6	0.00647	83.6	0.41114	83.6	0	83.6	0.14303
83.7	0	83.7	0.40985	83.7	0	83.7	0.13936
83.8	0	83.8	0.40724	83.8	0	83.8	0.1354
83.9	0	83.9	0.40319	83.9	0	83.9	0.13137
84	0	84	0.39821	84	0	84	0.12727
84.1	0	84.1	0.3924	84.1	0	84.1	0.12304
84.2	0	84.2	0.38563	84.2	0	84.2	0.11869
84.3	0	84.3	0.37792	84.3	0	84.3	0.11419
84.4	0	84.4	0.34972	84.4	0	84.4	0.09976
84.5	0	84.5	0.33807	84.5	0	84.5	0.09454
84.6	0	84.6	0.3693	84.6	0	84.6	0.10955
84.7	0	84.7	0.35992	84.7	0	84.7	0.10489
84.8	0	84.8	0.33807	84.8	0	84.8	0.09454
84.9	0	84.9	0.3254	84.9	0.08885	84.9	0.08911
85	0	85	0.3254	85	0.08885	85	0.08911
85.1	0	85.1	0.31194	85.1	0.55318	85.1	0.08341
85.2	0	85.2	0.31194	85.2	0.55318	85.2	0.08341
85.3	0	85.3	0.29741	85.3	0.7186	85.3	0.07741
85.4	0	85.4	0.29741	85.4	0.7186	85.4	0.07741
85.5	0	85.5	0.28171	85.5	0.81989	85.5	0.07108
85.6	0	85.6	0.26467	85.6	0.87361	85.6	0.06428
85.7	0	85.7	0.24612	85.7	0.8902	85.7	0.05667
85.8	0	85.8	0.22576	85.8	0.87638	85.8	0.04818
85.9	0	85.9	0.20313	85.9	0.83227	85.9	0.0385
86	0	86	0.17741	86	0.75281	86	0.02448
86.1	0	86.1	0.14761	86.1	0.63259	86.1	0.0035
86.2	0	86.2	0.00314	86.2	0	86.2	0
86.3	0	86.3	0	86.3	0	86.3	0
86.4	0	86.4	0.10824	86.4	0.38695	86.4	8.72927e-05
86.5	0	86.5	0.04523	86.5	0.0759	86.5	0
86.6	0	86.6	0	86.6	0	86.6	0
86.7	0	86.7	0	86.7	0	86.7	0
86.8	0	86.8	0	86.8	0	86.8	0
86.9	0	86.9	0	86.9	0	86.9	0
87	0	87	0	87	0	87	0
87.1	0	87.1	0	87.1	0	87.1	0
87.2	0	87.2	0	87.2	0	87.2	0
87.3	0	87.3	0	87.3	0	87.3	0
87.4	0	87.4	0	87.4	0	87.4	0
87.5	0	87.5	0	87.5	0	87.5	0
87.6	0	87.6	0	87.6	0	87.6	0
87.7	0	87.7	0	87.7	0	87.7	0
87.8	0	87.8	0	87.8	0	87.8	0
87.9	0	87.9	0	87.9	0	87.9	0
88	0	88	0	88	0	88	0
88.1	0	88.1	0	88.1	0	88.1	0
88.2	0	88.2	0	88.2	0	88.2	0
88.3	0	88.3	0	88.3	0	88.3	0
88.4	0	88.4	0	88.4	0	88.4	0
88.5	0	88.5	0	88.5	0	88.5	0
88.6	0	88.6	0	88.6	0	88.6	0
88.7	0	88.7	0	88.7	0	88.7	0
88.8	0	88.8	0	88.8	0	88.8	0
88.9	0	88.9	0	88.9	0	88.9	0
89	0	89	0	89	0	89	0
89.1	0	89.1	0	89.1	0	89.1	0
89.2	0	89.2	0	89.2	0	89.2	0
89.3	0	89.3	0	89.3	0	89.3	0
89.4	0	89.4	0	89.4	0	89.4	0
89.5	0	89.5	0	89.5	0	89.5	0
89.6	0	89.6	0	89.6	0	89.6	0
89.7	0	89.7	0	89.7	0	89.7	0
89.8	0	89.8	0	89.8	0	89.8	0
89.9	0	89.9	0	89.9	0	89.9	0
90	0	90	0	90	0	90	0
90.1	0	90.1	0	90.1	0	90.1	0
90.2	0	90.2	0	90.2	0	90.2	0
90.3	0	90.3	0	90.3	0	90.3	0
90.4	0	90.4	0	90.4	0	90.4	0
90.5	0	90.5	0	90.5	0	90.5	0
90.6	0	90.6	0	90.6	0	90.6	0
90.7	0	90.7	0	90.7	0	90.7	0
90.8	0	90.8	0	90.8	0	90.8	0
90.9	0	90.9	0	90.9	0	90.9	0
91	0	91	0	91	0	91	0
91.1	0	91.1	0	91.1	0	91.1	0
91.2	0	91.2	0	91.2	0	91.2	0
91.3	0	91.3	0	91.3	0	91.3	0
91.4	0	91.4	0	91.4	0	91.4	0
91.5	0	91.5	0	91.5	0	91.5	0
91.6	0	91.6	0	91.6	0	91.6	0
91.7	0	91.7	0	91.7	0	91.7	0
91.8	0	91.8	0	91.8	0	91.8	0
91.9	0	91.9	0	91.9	0	91.9	0
92	0	92	0	92	0	92	0
92.1	0	92.1	0	92.1	0	92.1	0
92.2	0	92.2	0	92.2	0	92.2	0
92.3	0	92.3	0	92.3	0	92.3	0
92.4	0	92.4	0	92.4	0	92.4	0
92.5	0	92.5	0	92.5	0	92.5	0
92.6	0	92.6	0	92.6	0	92.6	0
92.7	0	92.7	0	92.7	0	92.7	0
92.8	0	92.8	0	92.8	0	92.8	0
92.9	0	92.9	0	92.9	0	92.9	0
93	0	93	0	93	0	93	0
93.1	0	93.1	0	93.1	0	93.1	0
93.2	0	93.2	0	93.2	0	93.2	0
93.3	0	93.3	0	93.3	0	93.3	0
93.4	0	93.4	0	93.4	0	93.4	0
93.5	0	93.5	0	93.5	0	93.5	0
93.6	0	93.6	0	93.6	0	93.6	0
93.7	0	93.7	0	93.7	0	93.7	0
93.8	0.03649	93.8	0.54473	93.8	1.69553	93.8	0.16206
93.9	0.05658	93.9	0.56145	93.9	1.81018	93.9	0.16822
94	0	94	0	94	0	94	0
94.1	0	94.1	0	94.1	0	94.1	0
94.2	0	94.2	0	94.2	0	94.2	0
94.3	0	94.3	0	94.3	0	94.3	0
94.4	0	94.4	0.37126	94.4	0	94.4	0.10047
94.5	0	94.5	0.39813	94.5	0	94.5	0.10991
94.6	0	94.6	0	94.6	0	94.6	0
94.7	0	94.7	0	94.7	0	94.7	0
94.8	0.30304	94.8	0	94.8	0	94.8	0.08572
94.9	0.23989	94.9	0	94.9	0	94.9	0.09634
95	0	95	0	95	0	95	0
95.1	0	95.1	0	95.1	0	95.1	0
95.2	0	95.2	0	95.2	0	95.2	0
95.3	0	95.3	0	95.3	0	95.3	0
95.4	0	95.4	0	95.4	0	95.4	0
95.5	0	95.5	0	95.5	0	95.5	0
95.6	0	95.6	0	95.6	0	95.6	0
95.7	0	95.7	0	95.7	0	95.7	0
95.8	0	95.8	0	95.8	0	95.8	0
95.9	0	95.9	0	95.9	0	95.9	0
96	0	96	0	96	0	96	0
96.1	0	96.1	0	96.1	0	96.1	0
96.2	0	96.2	0	96.2	0	96.2	0
96.3	0	96.3	0	96.3	0	96.3	0
96.4	0	96.4	0	96.4	0	96.4	0
96.5	0	96.5	0	96.5	0	96.5	0
96.6	0	96.6	0	96.6	0	96.6	0
96.7	0	96.7	0	96.7	0	96.7	0
96.8	0	96.8	0	96.8	0	96.8	0
96.9	0	96.9	0	96.9	0	96.9	0
97	0	97	0	97	0	97	0
97.1	0	97.1	0	97.1	0	97.1	0
97.2	0	97.2	0	97.2	0	97.2	0
97.3	0	97.3	0	97.3	0	97.3	0
97.4	0	97.4	0	97.4	0	97.4	0
97.5	0	97.5	0.00465	97.5	0	97.5	0
97.6	0	97.6	0.18311	97.6	0	97.6	0.01999
97.7	0	97.7	0.23249	97.7	0	97.7	0.04849
97.8	0	97.8	0.23249	97.8	0	97.8	0.04849
97.9	0	97.9	0.27407	97.9	0	97.9	0.06546
98	0	98	0.27407	98	0	98	0.06546
98.1	0	98.1	0.30997	98.1	0	98.1	0.07847
98.2	0.07054	98.2	0.5776	98.2	1.89103	98.2	0.17397
98.3	0.08277	98.3	0.59266	98.3	1.97111	98.3	0.17995
98.4	0.09331	98.4	0.60685	98.4	2.01287	98.4	0.18611
98.5	0.10274	98.5	0.61996	98.5	2.05842	98.5	0.19103
98.6	0.16609	98.6	0.70653	98.6	1.50583	98.6	0.23423
98.7	0.1717	98.7	0.71241	98.7	1.26725	98.7	0.23828
98.8	0.1772	98.8	0.71732	98.8	0.87316	98.8	0.24332
98.9	0.1823	98.9	0.72135	98.9	0.10159	98.9	0.24609
99	0.18711	99	0.72432	99	0.00316	99	0.25057
99.1	0.19188	99.1	0.72673	99.1	0	99.1	0.2542
99.2	0.22708	99.2	0.68816	99.2	0	99.2	0.28054
99.3	0.23007	99.3	0.6757	99.3	0	99.3	0.28189
99.4	0.23287	99.4	0.66107	99.4	0	99.4	0.28424
99.5	0.2355	99.5	0.64395	99.5	0	99.5	0.28525
99.6	0.23818	99.6	0.62431	99.6	0	99.6	0.28629
99.7	0.24041	99.7	0.60143	99.7	0	99.7	0.28851
99.8	0.24701	99.8	0	99.8	0	99.8	0.27912
99.9	0.24573	99.9	0	99.9	0	99.9	0.27611
100	0.24501	100	0	100	0	100	0.27189
100.1	0.24214	100.1	0	100.1	0	100.1	0.26706
100.2	0.23912	100.2	0	100.2	0	100.2	0.26206
100.3	0.23681	100.3	0	100.3	0	100.3	0.25655
100.4	0.17239	100.4	0	100.4	0	100.4	0.15313
100.5	0.16057	100.5	0	100.5	0	100.5	0.12685
100.6	0.14383	100.6	0	100.6	0	100.6	0.06377
100.7	0.11658	100.7	0	100.7	0	100.7	0.00451
100.8	0.05924	100.8	0	100.8	0	100.8	0
100.9	0.00863	100.9	0	100.9	0	100.9	0
101	0	101	0	101	0	101	0
101.1	0	101.1	0	101.1	0	101.1	0
101.2	0	101.2	0	101.2	0	101.2	0
101.3	0	101.3	0	101.3	0	101.3	0
101.4	0	101.4	0	101.4	0	101.4	0
101.5	0	101.5	0	101.5	0	101.5	0
101.6	0	101.6	0	101.6	0	101.6	0
101.7	0	101.7	0	101.7	0	101.7	0
101.8	0	101.8	0	101.8	0	101.8	0
101.9	0	101.9	0	101.9	0	101.9	0
102	0	102	0	102	0	102	0
102.1	0	102.1	0	102.1	0	102.1	0
102.2	0.10931	102.2	0	102.2	0	102.2	0.12851
102.3	0.12615	102.3	0	102.3	0	102.3	0.14982
102.4	0.15386	102.4	0	102.4	0	102.4	0.16885
102.5	0.18089	102.5	0	102.5	0	102.5	0.19492
102.6	0.2021	102.6	0	102.6	0	102.6	0.2329
102.7	0.22147	102.7	0	102.7	0	102.7	0.26757
102.8	0.07682	102.8	0	102.8	0	102.8	0.20617
102.9	0.11072	102.9	0	102.9	0	102.9	0.18133
103	0.19806	103	0	103	0	103	0.12057
103.1	0.26645	103.1	0	103.1	0	103.1	0.08417
103.2	0.25237	103.2	0	103.2	0	103.2	0.09918
103.3	0.1912	103.3	0	103.3	0	103.3	0.12892
103.4	0.08282	103.4	0	103.4	0	103.4	0.04779
103.5	0.09872	103.5	0	103.5	0	103.5	0.07186
103.6	0.1038	103.6	0	103.6	0	103.6	0.09021
103.7	0.11182	103.7	0	103.7	0	103.7	0.07986
103.8	0.13563	103.8	0	103.8	0	103.8	0.03657
103.9	0.16231	103.9	0	103.9	0	103.9	0.00403
104	0.11531	104	0	104	0	104	0
104.1	0.09045	104.1	0	104.1	0	104.1	0
104.2	0.08136	104.2	0	104.2	0	104.2	0
104.3	0.10454	104.3	0	104.3	0	104.3	0
104.4	0.13675	104.4	0	104.4	0	104.4	0
104.5	0.14735	104.5	0	104.5	0	104.5	0
104.6	0	104.6	0	104.6	0	104.6	0
104.7	0	104.7	0	104.7	0	104.7	0
104.8	0	104.8	0	104.8	0	104.8	0
104.9	0	104.9	0	104.9	0	104.9	0
105	0	105	0	105	0	105	0
105.1	0.00309	105.1	0	105.1	0	105.1	0
105.2	0.21745	105.2	0.01162	105.2	0	105.2	0.25144
105.3	0.24008	105.3	0.02281	105.3	0	105.3	0.26771
105.4	0.27015	105.4	0.00035557	105.4	0	105.4	0.26534
105.5	0.31711	105.5	0	105.5	0	105.5	0.25625
105.6	0.36568	105.6	0	105.6	0	105.6	0.24301
105.7	0.39405	105.7	0	105.7	0	105.7	0.22184
105.8	0.26575	105.8	0	105.8	0	105.8	0.09301
105.9	0.33244	105.9	0	105.9	0	105.9	0.07608
106	0.35165	106	0	106	0	106	0.07737
106.1	0.30304	106.1	0	106.1	0	106.1	0.08572
106.2	0.23989	106.2	0	106.2	0	106.2	0.09634
106.3	0.20149	106.3	0	106.3	0	106.3	0.10383
106.4	0.24882	106.4	0.21448	106.4	0	106.4	0.17489
106.5	0.26307	106.5	0.15418	106.5	0	106.5	0.18201
106.6	0.27321	106.6	0.08708	106.6	0	106.6	0.171
106.7	0.28386	106.7	0.06984	106.7	0	106.7	0.15023
106.8	0.29953	106.8	0.10654	106.8	0	106.8	0.13523
106.9	0.31418	106.9	0.15489	106.9	0	106.9	0.13868
107	0.29365	107	0.1324	107	0	107	0.15813
107.1	0.29512	107.1	0.04591	107.1	0	107.1	0.14489
107.2	0.30328	107.2	0	107.2	0	107.2	0.1209
107.3	0.30918	107.3	0	107.3	0	107.3	0.09685
107.4	0.30936	107.4	0	107.4	0	107.4	0.08632
107.5	0.3032	107.5	3.95109e-09	107.5	0	107.5	0.09727
107.6	0.25656	107.6	0	107.6	0	107.6	0.07085
107.7	0.24435	107.7	0	107.7	0	107.7	0.05924
107.8	0.23872	107.8	0	107.8	0	107.8	0.04647
107.9	0.23355	107.9	0	107.9	0	107.9	0.0466
108	0	108	0	108	0	108	0
108.1	0	108.1	0	108.1	0	108.1	0
108.2	0	108.2	0	108.2	0	108.2	0
108.3	0	108.3	0	108.3	0	108.3	0
108.4	0.29595	108.4	0.14969	108.4	0	108.4	0.16768
108.5	0.29339	108.5	0.20545	108.5	0	108.5	0.17903
108.6	0.29984	108.6	0.2505	108.6	0	108.6	0.18806
108.7	0.31775	108.7	0.28431	108.7	0	108.7	0.19572
108.8	0.33699	108.8	0.31476	108.8	0	108.8	0.20303
108.9	0.35223	108.9	0.34157	108.9	0	108.9	0.2092
109	0.42659	109	0.50012	109	0	109	0.24784
109.1	0.43149	109.1	0.51291	109.1	0	109.1	0.25111
109.2	0.43675	109.2	0.5255	109.2	0	109.2	0.25397
109.3	0.44254	109.3	0.53561	109.3	0	109.3	0.25657
109.4	0.44596	109.4	0.54562	109.4	0	109.4	0.2588
109.5	0.45091	109.5	0.55542	109.5	0	109.5	0.2614
109.6	0.47872	109.6	0.62156	109.6	0	109.6	0.27593
109.7	0.48112	109.7	0.62622	109.7	0	109.7	0.27625
109.8	0.48284	109.8	0.6306	109.8	0	109.8	0.2776
109.9	0.48408	109.9	0.63495	109.9	0	109.9	0.27837
110	0.48548	110	0.63895	110	0	110	0.27893
110.1	0.48678	110.1	0.64258	110.1	0	110.1	0.27923
110.2	0.48761	110.2	0.66059	110.2	1.14494	110.2	0.27952
110.3	0.48765	110.3	0.66111	110.3	1.26877	110.3	0.27899
110.4	0.48619	110.4	0.66136	110.4	1.38539	110.4	0.27791
110.5	0.48544	110.5	0.66132	110.5	1.47708	110.5	0.27788
110.6	0.48372	110.6	0.661	110.6	1.55573	110.6	0.27703
110.7	0.48223	110.7	0.66042	110.7	1.63237	110.7	0.27615
110.8	0.45482	110.8	0.63783	110.8	1.95136	110.8	0.26191
110.9	0.45231	110.9	0.63389	110.9	1.9529	110.9	0.25993
111	0.44697	111	0.62995	111	1.94848	111	0.25784
111.1	0.44334	111.1	0.62545	111.1	1.94499	111.1	0.25505
111.2	0.43803	111.2	0.62	111.2	1.93506	111.2	0.25307
111.3	0.43356	111.3	0.61461	111.3	1.91375	111.3	0.25057
111.4	0.37833	111.4	0.548	111.4	1.49186	111.4	0.22049
111.5	0.37056	111.5	0.53827	111.5	1.39682	111.5	0.21586
111.6	0.36296	111.6	0.52802	111.6	1.29151	111.6	0.21164
111.7	0.35397	111.7	0.51721	111.7	1.1708	111.7	0.20689
111.8	0.34654	111.8	0.50611	111.8	1.00749	111.8	0.2018
111.9	0.33593	111.9	0.49462	111.9	0.83555	111.9	0.19606
112	0.22357	112	0.34367	112	0	112	0.12643
112.1	0.20349	112.1	0.31995	112.1	0	112.1	0.114
112.2	0.17937	112.2	0.29298	112.2	0	112.2	0.09997
112.3	0.14615	112.3	0.26294	112.3	0	112.3	0.08186
112.4	0.10802	112.4	0.23034	112.4	0	112.4	0.06027
112.5	0.07558	112.5	0.18703	112.5	0	112.5	0.01593
112.6	0.12905	112.6	0	112.6	0	112.6	0.01542
112.7	0.16084	112.7	0	112.7	0	112.7	0.01909
112.8	0.18525	112.8	0	112.8	0	112.8	0.04763
112.9	0.20269	112.9	0	112.9	0	112.9	0.07833
113	0.21732	113	0	113	0	113	0.10225
113.1	0.22945	113.1	0	113.1	0	113.1	0.12058
113.2	0.28143	113.2	0	113.2	0	113.2	0.21033
113.3	0.2803	113.3	0	113.3	0	113.3	0.21442
113.4	0.27775	113.4	0	113.4	0	113.4	0.21734
113.5	0.27372	113.5	0	113.5	0	113.5	0.21895
113.6	0.26811	113.6	0	113.6	0	113.6	0.21862
113.7	0.26029	113.7	0.00612	113.7	0	113.7	0.21658
113.8	0	113.8	0.33329	113.8	0	113.8	0
113.9	0	113.9	0.32351	113.9	0	113.9	0
114	0	114	0.29981	114	0	114	0
114.1	0	114.1	0.26257	114.1	0	114.1	0
114.2	0	114.2	0.18702	114.2	0	114.2	0
114.3	0	114.3	0.06009	114.3	0	114.3	0
114.4	0	114.4	0	114.4	0	114.4	0
114.5	0	114.5	0	114.5	0	114.5	0
114.6	0	114.6	0	114.6	0	114.6	0
114.7	0	114.7	0	114.7	0	114.7	0
114.8	0	114.8	0	114.8	0	114.8	0
114.9	0	114.9	0	114.9	0	114.9	0
115	0	115	0	115	0	115	0
115.1	0	115.1	0	115.1	0	115.1	0
115.2	0.00539	115.2	0	115.2	0	115.2	0.00292
115.3	0.03448	115.3	0	115.3	0	115.3	0.02562
115.4	0.0623	115.4	0	115.4	0	115.4	0.06883
115.5	0.07835	115.5	0	115.5	0	115.5	0.08898
115.6	0.13254	115.6	0	115.6	0	115.6	0.17004
115.7	0.13394	115.7	0	115.7	0	115.7	0.17416
115.8	0.13493	115.8	0	115.8	0	115.8	0.17657
115.9	0.13547	115.9	0	115.9	0	115.9	0.17978
116	0.13553	116	0	116	0	116	0.18128
116.1	0.13519	116.1	0	116.1	0	116.1	0.18252
116.2	0.11644	116.2	0.21868	116.2	0	116.2	0.18035
116.3	0.11282	116.3	0.26208	116.3	0	116.3	0.17873
116.4	0.10889	116.4	0.29191	116.4	0	116.4	0.17727
116.5	0.10463	116.5	0.31858	116.5	0	116.5	0.17544
116.6	0.10006	116.6	0.33904	116.6	0	116.6	0.1729
116.7	0.09512	116.7	0.35681	116.7	0	116.7	0.17054
116.8	0	116.8	0.40985	116.8	0	116.8	0.13936
116.9	0	116.9	0.40724	116.9	0	116.9	0.1354
117	0	117	0.40319	117	0	117	0.13137
117.1	0	117.1	0.39821	117.1	0	117.1	0.12727
117.2	0	117.2	0.3924	117.2	0	117.2	0.12304
117.3	0	117.3	0.38563	117.3	0	117.3	0.11869
117.4	0	117.4	0.28171	117.4	0.81989	117.4	0.07108
117.5	0	117.5	0.26467	117.5	0.87361	117.5	0.06428
117.6	0	117.6	0.24612	117.6	0.8902	117.6	0.05667
117.7	0	117.7	0.22576	117.7	0.87638	117.7	0.04818
117.8	0	117.8	0.20313	117.8	0.83227	117.8	0.0385
117.9	0	117.9	0.17741	117.9	0.75281	117.9	0.02448
118	0	118	0	118	0	118	0
118.1	0	118.1	0	118.1	0	118.1	0
118.2	0	118.2	0	118.2	0	118.2	0
118.3	0	118.3	0	118.3	0	118.3	0
118.4	0	118.4	0	118.4	0	118.4	0
118.5	0	118.5	0	118.5	0	118.5	0
118.6	0	118.6	0	118.6	0	118.6	0
118.7	0	118.7	0	118.7	0	118.7	0
118.8	0	118.8	0	118.8	0	118.8	0
118.9	0	118.9	0	118.9	0	118.9	0
119	0	119	0	119	0	119	0
119.1	0	119.1	0	119.1	0	119.1	0
119.2	0	119.2	0	119.2	0	119.2	0
119.3	0	119.3	0	119.3	0	119.3	0
119.4	0	119.4	0	119.4	0	119.4	0
119.5	0	119.5	0	119.5	0	119.5	0
119.6	0	119.6	0	119.6	0	119.6	0
119.7	0	119.7	0	119.7	0	119.7	0
119.8	0	119.8	0	119.8	0	119.8	0
119.9	0	119.9	0	119.9	0	119.9	0
120	0	120	0	120	0	120	0

## Sheet: Fig.3f
core-shell		normal		rigid		soft
anaysis step time (s)	adhesive force (N)	anaysis step time (s)	adhesive force (N)	anaysis step time (s)	adhesive force (N)	anaysis step time (s)	adhesive force (N)
0	0	0	0	0	0	0	0
0.1	-1.64887e-05	0.1	-1.23258e-05	0.1	-0.000134433	0.1	-3.07082e-06
0.2	-4.93163e-10	0.2	-2.25162e-09	0.2	-1.82642e-08	0.2	-5.87953e-10
0.3	-3.05701e-10	0.3	-8.23361e-10	0.3	-7.85295e-09	0.3	-2.13348e-10
0.4	-4.61225e-14	0.4	-6.65267e-14	0.4	-8.09707e-13	0.4	-2.55618e-14
0.5	-1.8042e-14	0.5	-3.01658e-14	0.5	-3.82091e-13	0.5	-7.74512e-15
0.6	-2.60124e-14	0.6	-3.39286e-14	0.6	-4.82237e-13	0.6	-8.54958e-15
0.7	-1.74958e-14	0.7	-2.55776e-14	0.7	-3.36907e-13	0.7	-5.27691e-15
0.8	-1.21551e-14	0.8	-1.74287e-14	0.8	-2.55787e-13	0.8	-4.0105e-15
0.9	-4.40551e-15	0.9	-1.3775e-14	0.9	-1.55073e-13	0.9	-2.71251e-15
1	6.49137e-15	1	-6.18012e-15	1	-8.04998e-14	1	-1.35147e-15
1	6.49137e-15	1	-6.18012e-15	1	-8.04998e-14	1	-1.35147e-15
1.01	-1.83224e-05	1.01	-1.54628e-05	1.01	-3.65865e-05	1.01	-8.49255e-06
1.02	-6.33172e-10	1.02	-3.59854e-09	1.02	-1.52513e-09	1.02	-4.52751e-09
1.035	-2.74485e-09	1.035	-5.92462e-09	1.035	-1.14466e-08	1.035	-4.73411e-09
1.0575	-2.75486e-13	1.0575	-5.05624e-13	1.0575	-1.59837e-13	1.0575	-0.00010894
1.09125	-3.44025e-14	1.09125	-3.03451e-05	1.09125	-5.83642e-14	1.09125	-0.000419233
1.14125	-0.000202893	1.14125	-0.000679039	1.14125	-1.14461e-13	1.14125	-0.000938362
1.19125	-0.000632127	1.19125	-0.00155	1.19125	-7.00141e-14	1.19125	-0.00149
1.24125	-0.00117	1.24125	-0.0025	1.24125	-5.69204e-14	1.24125	-0.00206
1.29125	-0.00177	1.29125	-0.00349	1.29125	-5.99258e-14	1.29125	-0.00266
1.34125	-0.00243	1.34125	-0.0045	1.34125	-4.93044e-14	1.34125	-0.00329
1.39125	-0.00317	1.39125	-0.00554	1.39125	-7.20196e-05	1.39125	-0.00394
1.44125	-0.00397	1.44125	-0.00659	1.44125	-0.000474258	1.44125	-0.00464
1.49125	-0.00495	1.49125	-0.00767	1.49125	-0.00153	1.49125	-0.00537
1.54125	-0.00605	1.54125	-0.00877	1.54125	-0.00307	1.54125	-0.00613
1.59125	-0.00724	1.59125	-0.0099	1.59125	-0.00469	1.59125	-0.00698
1.64125	-0.00853	1.64125	-0.01106	1.64125	-0.00635	1.64125	-0.00781
1.69125	-0.00992	1.69125	-0.01229	1.69125	-0.00805	1.69125	-0.00863
1.74125	-0.01137	1.74125	-0.01349	1.74125	-0.00978	1.74125	-0.00946
1.79125	-0.0129	1.79125	-0.0147	1.79125	-0.01169	1.79125	-0.01032
1.84125	-0.0145	1.84125	-0.01594	1.84125	-0.01363	1.84125	-0.01119
1.89125	-0.01616	1.89125	-0.01725	1.89125	-0.0156	1.89125	-0.01209
1.94125	-0.01789	1.94125	-0.01857	1.94125	-0.01761	1.94125	-0.01301
1.99125	-0.01968	1.99125	-0.0199	1.99125	-0.01963	1.99125	-0.01395
2	-0.02	2	-0.02013	2	-0.01998	2	-0.01412
2	-0.02	2	-0.02013	2	-0.01998	2	-0.01412
2.001	-0.01962	2.001	-0.01973	2.001	-0.01737	2.001	-0.01385
2.002	-0.01825	2.002	-0.01856	2.002	-0.01569	2.002	-0.01305
2.0035	-0.01745	2.0035	-0.01778	2.0035	-0.01386	2.0035	-0.01252
2.00575	-0.01663	2.00575	-0.01701	2.00575	-0.01132	2.00575	-0.01201
2.00912	-0.01557	2.00912	-0.01615	2.00912	-0.00955	2.00912	-0.01146
2.01413	-0.01408	2.01413	-0.01508	2.01413	-0.00446	2.01413	-0.01081
2.01912	-0.01264	2.01912	-0.0141	2.01912	0.000555449	2.01912	-0.01025
2.02413	-0.01256	2.02413	-0.01316	2.02413	0.00532	2.02413	-0.00974
2.02912	-0.01128	2.02912	-0.01375	2.02912	0.0092	2.02912	-0.01025
2.03413	-0.00999	2.03413	-0.01326	2.03413	0.01195	2.03413	-0.01019
2.03912	-0.00876	2.03912	-0.01247	2.03912	0.00901	2.03912	-0.0099
2.04413	-0.00755	2.04413	-0.01161	2.04413	0.00274	2.04413	-0.00955
2.04912	-0.00638	2.04912	-0.01074	2.04912	0.000144527	2.04912	-0.00916
2.05413	-0.00524	2.05413	-0.00987	2.05413	5.32348e-06	2.05413	-0.00873
2.05912	-0.00412	2.05912	-0.00901	2.05912	5.24671e-07	2.05912	-0.00831
2.06413	-0.00304	2.06413	-0.00817	2.06413	1.85276e-07	2.06413	-0.00788
2.06912	-0.00199	2.06912	-0.00736	2.06912	1.84763e-07	2.06912	-0.00746
2.07413	-0.000955369	2.07413	-0.00656	2.07413	1.83841e-07	2.07413	-0.00705
2.07912	5.15852e-05	2.07912	-0.00575	2.07912	1.82921e-07	2.07912	-0.00663
2.08413	0.00103	2.08413	-0.00495	2.08413	1.82007e-07	2.08413	-0.00623
2.08912	0.002	2.08912	-0.00415	2.08912	1.81097e-07	2.08912	-0.00583
2.09413	0.00294	2.09413	-0.00335	2.09413	1.80191e-07	2.09413	-0.00543
2.09912	0.00386	2.09912	-0.00256	2.09912	1.7929e-07	2.09912	-0.00504
2.10413	0.00476	2.10413	-0.00177	2.10413	1.78394e-07	2.10413	-0.00466
2.10912	0.00565	2.10912	-0.000986262	2.10912	1.77502e-07	2.10912	-0.00429
2.11413	0.00652	2.11413	-0.000204687	2.11413	1.76614e-07	2.11413	-0.00391
2.11912	0.00737	2.11912	0.000580736	2.11912	1.75731e-07	2.11912	-0.00355
2.12413	0.0082	2.12413	0.00137	2.12413	1.74853e-07	2.12413	-0.00319
2.12913	0.00902	2.12913	0.00215	2.12913	1.73978e-07	2.12913	-0.00283
2.13412	0.00982	2.13412	0.00293	2.13412	1.73108e-07	2.13412	-0.00247
2.13913	0.0106	2.13913	0.00371	2.13913	1.72243e-07	2.13913	-0.00212
2.14412	0.01137	2.14412	0.00447	2.14412	1.71382e-07	2.14412	-0.00177
2.14913	0.01212	2.14913	0.00523	2.14913	1.70525e-07	2.14913	-0.00143
2.15412	0.01286	2.15412	0.00597	2.15412	1.69672e-07	2.15412	-0.00109
2.15913	0.01358	2.15913	0.00669	2.15913	1.68824e-07	2.15913	-0.00075244
2.16412	0.01429	2.16038	0.00686	2.16412	1.6798e-07	2.16412	-0.000417689
2.16913	0.01498	2.16225	0.00711	2.16913	1.6714e-07	2.16913	-8.49136e-05
2.17412	0.01566	2.16506	0.00745	2.17412	1.66304e-07	2.17412	0.000248201
2.17913	0.01632	2.16928	0.00778	2.17913	1.65473e-07	2.17913	0.000580823
2.18412	0.01696	2.17428	0.00816	2.18412	1.64645e-07	2.18412	0.000911808
2.18913	0.01758	2.17928	0.00873	2.18913	1.63822e-07	2.18913	0.00124
2.19163	0.01788	2.18428	0.00936	2.19412	1.63003e-07	2.19412	0.00157
2.19412	0.01817	2.18928	0.00998	2.19913	1.62188e-07	2.19913	0.00189
2.19662	0.01844	2.19428	0.01061	2.20412	1.61377e-07	2.20412	0.00221
2.19913	0.01871	2.19928	0.01122	2.20913	1.6057e-07	2.20913	0.00253
2.20163	0.01897	2.20428	0.01183	2.21412	1.59767e-07	2.21412	0.00284
2.20412	0.01923	2.20928	0.01243	2.21913	1.58968e-07	2.21913	0.00315
2.20662	0.01947	2.21428	0.013	2.22412	1.58174e-07	2.22412	0.00346
2.20913	0.01971	2.21928	0.01354	2.22913	1.57383e-07	2.22913	0.00377
2.21163	0.01994	2.22053	0.01366	2.23412	1.56596e-07	2.23412	0.00407
2.21412	0.02016	2.22178	0.01378	2.23913	1.55813e-07	2.23913	0.00437
2.21662	0.02036	2.22366	0.01391	2.24412	1.55034e-07	2.24412	0.00467
2.21913	0.02054	2.22647	0.01405	2.24913	1.54259e-07	2.24913	0.00497
2.22163	0.0207	2.22928	0.01419	2.25413	1.53487e-07	2.25413	0.00526
2.22412	0.02082	2.23209	0.01435	2.25912	1.5272e-07	2.25912	0.00555
2.22662	0.02091	2.23491	0.01449	2.26412	1.51956e-07	2.26412	0.00584
2.22913	0.02096	2.23772	0.01444	2.26912	1.51196e-07	2.26912	0.00612
2.23163	0.02092	2.23983	0.01397	2.27413	1.5044e-07	2.27413	0.00641
2.23412	0.02068	2.24194	0.01291	2.27912	1.49688e-07	2.27912	0.00669
2.23662	0.01997	2.2451	0.0117	2.28413	1.4894e-07	2.28413	0.00696
2.23725	0.01964	2.24827	0.01156	2.28912	1.48195e-07	2.28912	0.00724
2.23787	0.01929	2.25143	0.01132	2.29413	1.47454e-07	2.29413	0.00752
2.23811	0.0191	2.25222	0.01116	2.29912	1.46717e-07	2.29912	0.00779
2.23846	0.01901	2.25301	0.01091	2.30413	1.45983e-07	2.30413	0.00806
2.23899	0.01897	2.2542	0.01034	2.30912	1.45253e-07	2.30912	0.00833
2.23978	0.01896	2.25598	0.00898	2.31413	1.44527e-07	2.31413	0.00859
2.24097	0.01896	2.25776	0.00681	2.31912	1.43804e-07	2.31912	0.00885
2.24275	0.01896	2.25954	0.00413	2.32413	1.43085e-07	2.32413	0.00912
2.24453	0.01895	2.26221	0.00129	2.32912	1.4237e-07	2.32912	0.00938
2.24631	0.01891	2.26321	0.000385188	2.33413	1.41658e-07	2.33413	0.00963
2.24809	0.01886	2.26471	1.27092e-05	2.33912	1.4095e-07	2.33912	0.00989
2.24986	0.01881	2.26696	4.82435e-08	2.34413	1.40245e-07	2.34413	0.01014
2.25164	0.01875	2.27034	4.76492e-08	2.34912	1.39544e-07	2.34912	0.01039
2.25342	0.01867	2.27534	4.74113e-08	2.35413	1.38846e-07	2.35413	0.01064
2.2552	0.01859	2.28034	4.71742e-08	2.35912	1.38152e-07	2.35912	0.01088
2.25698	0.01848	2.28534	4.69383e-08	2.36413	1.37461e-07	2.36413	0.01113
2.25876	0.01837	2.29034	4.67036e-08	2.36912	1.36774e-07	2.36912	0.01137
2.26054	0.01823	2.29534	4.64701e-08	2.37413	1.3609e-07	2.37413	0.01161
2.26232	0.01809	2.30034	4.62378e-08	2.37913	1.3541e-07	2.37913	0.01185
2.2641	0.01792	2.30534	4.60066e-08	2.38412	1.34732e-07	2.38412	0.01208
2.26588	0.01771	2.31034	4.57765e-08	2.38912	1.34059e-07	2.38912	0.01231
2.26766	0.01744	2.31534	4.55477e-08	2.39412	1.33389e-07	2.39412	0.01255
2.26944	0.01702	2.32034	4.53199e-08	2.39913	1.32722e-07	2.39913	0.01278
2.27122	0.01635	2.32534	4.50933e-08	2.40412	1.32058e-07	2.40412	0.013
2.273	0.01555	2.33034	4.48679e-08	2.40913	1.31398e-07	2.40913	0.01323
2.27345	0.01534	2.33534	4.46435e-08	2.41412	1.30741e-07	2.41412	0.01345
2.27356	0.01525	2.34034	4.44203e-08	2.41913	1.30087e-07	2.41913	0.01367
2.27373	0.01516	2.34534	4.41982e-08	2.42412	1.29437e-07	2.42412	0.01389
2.27398	0.01505	2.35034	4.39772e-08	2.42913	1.28789e-07	2.42913	0.01411
2.27435	0.01491	2.35534	4.37573e-08	2.43412	1.28145e-07	2.43412	0.01432
2.27491	0.01468	2.36034	4.35385e-08	2.43913	1.27505e-07	2.43913	0.01454
2.27576	0.01428	2.36534	4.33208e-08	2.44412	1.26867e-07	2.44412	0.01475
2.27703	0.01357	2.37034	4.31042e-08	2.44913	1.26233e-07	2.44913	0.01495
2.2775	0.01321	2.37534	4.28887e-08	2.45412	1.25602e-07	2.45412	0.01516
2.27821	0.01269	2.38034	4.26743e-08	2.45913	1.24974e-07	2.45913	0.01536
2.27848	0.01248	2.38534	4.24609e-08	2.46412	1.24349e-07	2.46412	0.01556
2.27888	0.01227	2.39034	4.22486e-08	2.46913	1.23727e-07	2.46913	0.01575
2.27948	0.01211	2.39534	4.20374e-08	2.47412	1.23108e-07	2.47412	0.01594
2.28039	0.01194	2.40034	4.18272e-08	2.47913	1.22493e-07	2.47913	0.01613
2.28174	0.01176	2.40534	4.1618e-08	2.48412	1.2188e-07	2.48412	0.01631
2.28377	0.01154	2.41034	4.14099e-08	2.48913	1.21271e-07	2.48537	0.01635
2.2858	0.01127	2.41534	4.12029e-08	2.49412	1.20665e-07	2.48662	0.0164
2.28783	0.01098	2.42034	4.09969e-08	2.49913	1.20061e-07	2.4885	0.01646
2.28986	0.01067	2.42534	4.07919e-08	2.50413	1.19461e-07	2.49038	0.01652
2.29189	0.01036	2.43034	4.05879e-08	2.50912	1.18864e-07	2.49225	0.01658
2.29392	0.01006	2.43534	4.0385e-08	2.51412	1.18269e-07	2.49412	0.01664
2.29595	0.00975	2.44034	4.01831e-08	2.51912	1.17678e-07	2.496	0.01669
2.29797	0.00943	2.44534	3.99822e-08	2.52413	1.1709e-07	2.49787	0.01674
2.3	0.00911	2.45034	3.97822e-08	2.52912	1.16504e-07	2.49975	0.01679
2.30203	0.00878	2.45534	3.95833e-08	2.53412	1.15922e-07	2.50163	0.01683
2.30406	0.00843	2.46034	3.93854e-08	2.53912	1.15342e-07	2.5035	0.01688
2.30609	0.00808	2.46534	3.91885e-08	2.54413	1.14765e-07	2.50537	0.0169
2.30812	0.00771	2.47034	3.89925e-08	2.54912	1.14192e-07	2.50725	0.0169
2.31015	0.00732	2.47534	3.87976e-08	2.55413	1.13621e-07	2.50912	0.01685
2.31218	0.00689	2.48034	3.86036e-08	2.55912	1.13052e-07	2.511	0.01679
2.31421	0.00644	2.48534	3.84106e-08	2.56413	1.12487e-07	2.51147	0.01678
2.31624	0.00593	2.49034	3.82185e-08	2.56912	1.11925e-07	2.51194	0.01676
2.31929	0.00508	2.49534	3.80274e-08	2.57413	1.11365e-07	2.51264	0.01675
2.32233	0.0036	2.50034	3.78373e-08	2.57912	1.10808e-07	2.5137	0.01675
2.32309	0.0026	2.50534	3.76481e-08	2.58413	1.10254e-07	2.51528	0.01676
2.32338	0.00202	2.51034	3.74599e-08	2.58912	1.09703e-07	2.51686	0.01676
2.3238	0.00134	2.51534	3.72726e-08	2.59413	1.09155e-07	2.51844	0.01677
2.32396	0.00111	2.52034	3.70862e-08	2.59912	1.08609e-07	2.52002	0.01676
2.32421	0.000804897	2.52534	3.69008e-08	2.60413	1.08066e-07	2.52161	0.01675
2.32457	0.000415888	2.53034	3.67163e-08	2.60913	1.07525e-07	2.52319	0.01673
2.32511	2.26567e-05	2.53534	3.65327e-08	2.61413	1.06988e-07	2.52477	0.01667
2.32531	7.32059e-07	2.54034	3.635e-08	2.61912	1.06453e-07	2.52635	0.01656
2.32562	5.19652e-07	2.54534	3.61683e-08	2.62413	1.05921e-07	2.52872	0.01617
2.32607	5.35219e-07	2.55034	3.59874e-08	2.62913	1.05391e-07	2.52932	0.01598
2.32676	5.33661e-07	2.55534	3.58075e-08	2.63412	1.04864e-07	2.52991	0.01566
2.32779	5.33036e-07	2.56034	3.56285e-08	2.63912	1.0434e-07	2.53013	0.01552
2.32933	5.3221e-07	2.56534	3.54503e-08	2.64412	1.03818e-07	2.53022	0.01546
2.33165	5.30978e-07	2.57034	3.52731e-08	2.64913	1.03299e-07	2.53034	0.01539
2.33512	5.29135e-07	2.57534	3.50967e-08	2.65412	1.02782e-07	2.53053	0.01531
2.34012	5.26489e-07	2.58034	3.49212e-08	2.65912	1.02268e-07	2.53081	0.01525
2.34512	5.23857e-07	2.58534	3.47466e-08	2.66412	1.01757e-07	2.53123	0.01521
2.35012	5.21237e-07	2.59034	3.45729e-08	2.66913	1.01248e-07	2.53187	0.01517
2.35512	5.18631e-07	2.59534	3.44e-08	2.67412	1.00742e-07	2.53282	0.01514
2.36012	5.16038e-07	2.60034	3.4228e-08	2.67913	1.00238e-07	2.53424	0.01513
2.36512	5.13458e-07	2.60534	3.40569e-08	2.68412	9.97372e-08	2.53638	0.0151
2.37012	5.1089e-07	2.61034	3.38866e-08	2.68913	9.92385e-08	2.53959	0.01505
2.37512	5.08336e-07	2.61534	3.37172e-08	2.69412	9.87423e-08	2.5428	0.01496
2.38012	5.05794e-07	2.62034	3.35486e-08	2.69913	9.82486e-08	2.546	0.01475
2.38512	5.03265e-07	2.62534	3.33808e-08	2.70412	9.77573e-08	2.5468	0.01466
2.39012	5.00749e-07	2.63034	3.32139e-08	2.70913	9.72686e-08	2.54761	0.01457
2.39512	4.98245e-07	2.63534	3.30479e-08	2.71412	9.67822e-08	2.54791	0.01448
2.40012	4.95754e-07	2.64034	3.28826e-08	2.71913	9.62983e-08	2.54836	0.01439
2.40512	4.93275e-07	2.64534	3.27182e-08	2.72412	9.58168e-08	2.54903	0.0143
2.41012	4.90809e-07	2.65034	3.25546e-08	2.72913	9.53377e-08	2.55005	0.01423
2.41512	4.88355e-07	2.65534	3.23918e-08	2.73413	9.4861e-08	2.55157	0.01415
2.42012	4.85913e-07	2.66034	3.22299e-08	2.73913	9.43867e-08	2.55385	0.01406
2.42512	4.83483e-07	2.66534	3.20687e-08	2.74412	9.39148e-08	2.55614	0.01393
2.43012	4.81066e-07	2.67034	3.19084e-08	2.74913	9.34452e-08	2.55842	0.01377
2.43512	4.7866e-07	2.67534	3.17488e-08	2.75413	9.2978e-08	2.5607	0.01352
2.44012	4.76267e-07	2.68034	3.15901e-08	2.75912	9.25131e-08	2.56299	0.01317
2.44512	4.73886e-07	2.68534	3.14321e-08	2.76412	9.20505e-08	2.56356	0.01307
2.45012	4.71516e-07	2.69034	3.1275e-08	2.76912	9.15903e-08	2.56413	0.01295
2.45512	4.69159e-07	2.69534	3.11186e-08	2.77413	9.11323e-08	2.56499	0.01279
2.46012	4.66813e-07	2.70034	3.0963e-08	2.77912	9.06767e-08	2.56627	0.0126
2.46512	4.64479e-07	2.70534	3.08082e-08	2.78412	9.02233e-08	2.5682	0.01238
2.47012	4.62156e-07	2.71034	3.06542e-08	2.78912	8.97722e-08	2.57012	0.01215
2.47512	4.59845e-07	2.71534	3.05009e-08	2.79413	8.93233e-08	2.57205	0.01186
2.48012	4.57546e-07	2.72034	3.03484e-08	2.79912	8.88767e-08	2.57398	0.01152
2.48512	4.55258e-07	2.72534	3.01966e-08	2.80413	8.84323e-08	2.5759	0.01113
2.49012	4.52982e-07	2.73034	3.00457e-08	2.80912	8.79902e-08	2.57783	0.01067
2.49512	4.50717e-07	2.73534	2.98954e-08	2.81413	8.75502e-08	2.57855	0.01042
2.50012	4.48464e-07	2.74034	2.9746e-08	2.81912	8.71125e-08	2.57964	0.00995
2.50512	4.46221e-07	2.74534	2.95972e-08	2.82413	8.66769e-08	2.58126	0.00914
2.51012	4.4399e-07	2.75034	2.94492e-08	2.82912	8.62435e-08	2.5837	0.00714
2.51512	4.4177e-07	2.75534	2.9302e-08	2.83413	8.58123e-08	2.58461	0.00501
2.52012	4.39561e-07	2.76034	2.91555e-08	2.83912	8.53832e-08	2.58496	0.00355
2.52512	4.37363e-07	2.76534	2.90097e-08	2.84413	8.49563e-08	2.58508	0.00286
2.53012	4.35177e-07	2.77034	2.88647e-08	2.84912	8.45315e-08	2.58528	0.00185
2.53512	4.33001e-07	2.77534	2.87203e-08	2.85413	8.41089e-08	2.58535	0.00143
2.54012	4.30836e-07	2.78034	2.85767e-08	2.85913	8.36883e-08	2.58546	0.000868836
2.54512	4.28681e-07	2.78534	2.84339e-08	2.86413	8.32699e-08	2.5855	0.000662463
2.55012	4.26538e-07	2.79034	2.82917e-08	2.86912	8.28535e-08	2.58556	0.000382145
2.55512	4.24405e-07	2.79534	2.81502e-08	2.87413	8.24393e-08	2.58565	9.75964e-05
2.56012	4.22283e-07	2.80034	2.80095e-08	2.87913	8.20271e-08	2.58579	5.35231e-06
2.56512	4.20172e-07	2.80534	2.78694e-08	2.88412	8.16169e-08	2.586	1.29473e-07
2.57012	4.18071e-07	2.81034	2.77301e-08	2.88912	8.12089e-08	2.5863	1.28919e-07
2.57512	4.15981e-07	2.81534	2.75914e-08	2.89412	8.08028e-08	2.58677	1.29278e-07
2.58012	4.13901e-07	2.82034	2.74535e-08	2.89913	8.03988e-08	2.58746	1.29635e-07
2.58512	4.11831e-07	2.82534	2.73162e-08	2.90412	7.99968e-08	2.58851	1.29501e-07
2.59012	4.09772e-07	2.83034	2.71796e-08	2.90912	7.95968e-08	2.59007	1.29298e-07
2.59512	4.07723e-07	2.83534	2.70437e-08	2.91412	7.91988e-08	2.59242	1.28995e-07
2.60012	4.05684e-07	2.84034	2.69085e-08	2.91913	7.88028e-08	2.59593	1.28541e-07
2.60512	4.03656e-07	2.84534	2.6774e-08	2.92412	7.84088e-08	2.60093	1.27898e-07
2.61012	4.01638e-07	2.85034	2.66401e-08	2.92913	7.80168e-08	2.60593	1.27259e-07
2.61512	3.99629e-07	2.85534	2.65069e-08	2.93412	7.76267e-08	2.61093	1.26622e-07
2.62012	3.97631e-07	2.86034	2.63744e-08	2.93913	7.72386e-08	2.61593	1.25989e-07
2.62512	3.95643e-07	2.86534	2.62425e-08	2.94412	7.68524e-08	2.62093	1.25359e-07
2.63012	3.93665e-07	2.87034	2.61113e-08	2.94913	7.64681e-08	2.62593	1.24732e-07
2.63512	3.91697e-07	2.87534	2.59807e-08	2.95412	7.60858e-08	2.63093	1.24109e-07
2.64012	3.89738e-07	2.88034	2.58508e-08	2.95913	7.57053e-08	2.63593	1.23488e-07
2.64512	3.87789e-07	2.88534	2.57216e-08	2.96412	7.53268e-08	2.64093	1.22871e-07
2.65012	3.8585e-07	2.89034	2.5593e-08	2.96913	7.49502e-08	2.64593	1.22256e-07
2.65512	3.83921e-07	2.89534	2.5465e-08	2.97412	7.45754e-08	2.65093	1.21645e-07
2.66012	3.82001e-07	2.90034	2.53377e-08	2.97913	7.42026e-08	2.65593	1.21037e-07
2.66512	3.80091e-07	2.90534	2.5211e-08	2.98413	7.38315e-08	2.66093	1.20432e-07
2.67012	3.78191e-07	2.91034	2.50849e-08	2.98913	7.34624e-08	2.66593	1.1983e-07
2.67512	3.763e-07	2.91534	2.49595e-08	2.99412	7.30951e-08	2.67093	1.1923e-07
2.68012	3.74418e-07	2.92034	2.48347e-08	2.99913	7.27296e-08	2.67593	1.18634e-07
2.68512	3.72546e-07	2.92534	2.47105e-08	3	7.26659e-08	2.68093	1.18041e-07
2.69012	3.70684e-07	2.93034	2.4587e-08			2.68593	1.17451e-07
2.69512	3.6883e-07	2.93534	2.4464e-08			2.69093	1.16864e-07
2.70012	3.66986e-07	2.94034	2.43417e-08			2.69593	1.16279e-07
2.70512	3.65151e-07	2.94534	2.422e-08			2.70093	1.15698e-07
2.71012	3.63325e-07	2.95034	2.40989e-08			2.70593	1.15119e-07
2.71512	3.61509e-07	2.95534	2.39784e-08			2.71093	1.14544e-07
2.72012	3.59701e-07	2.96034	2.38585e-08			2.71593	1.13971e-07
2.72512	3.57903e-07	2.96534	2.37392e-08			2.72093	1.13401e-07
2.73012	3.56113e-07	2.97034	2.36205e-08			2.72593	1.12834e-07
2.73512	3.54332e-07	2.97534	2.35024e-08			2.73093	1.1227e-07
2.74012	3.52561e-07	2.98034	2.33849e-08			2.73593	1.11709e-07
2.74512	3.50798e-07	2.98534	2.3268e-08			2.74093	1.1115e-07
2.75012	3.49044e-07	2.99034	2.31517e-08			2.74593	1.10594e-07
2.75512	3.47299e-07	2.99534	2.30359e-08			2.75093	1.10041e-07
2.76012	3.45562e-07	3	2.29286e-08			2.75593	1.09491e-07
2.76512	3.43834e-07					2.76093	1.08944e-07
2.77012	3.42115e-07					2.76593	1.08399e-07
2.77512	3.40405e-07					2.77093	1.07857e-07
2.78012	3.38703e-07					2.77593	1.07318e-07
2.78512	3.37009e-07					2.78093	1.06781e-07
2.79012	3.35324e-07					2.78593	1.06247e-07
2.79512	3.33647e-07					2.79093	1.05716e-07
2.80012	3.31979e-07					2.79593	1.05187e-07
2.80512	3.30319e-07					2.80093	1.04662e-07
2.81012	3.28668e-07					2.80593	1.04138e-07
2.81512	3.27024e-07					2.81093	1.03618e-07
2.82012	3.25389e-07					2.81593	1.03099e-07
2.82512	3.23762e-07					2.82093	1.02584e-07
2.83012	3.22143e-07					2.82593	1.02071e-07
2.83512	3.20533e-07					2.83093	1.01561e-07
2.84012	3.1893e-07					2.83593	1.01053e-07
2.84512	3.17335e-07					2.84093	1.00548e-07
2.85012	3.15748e-07					2.84593	1.00045e-07
2.85512	3.1417e-07					2.85093	9.95446e-08
2.86012	3.12599e-07					2.85593	9.90469e-08
2.86512	3.11036e-07					2.86093	9.85517e-08
2.87012	3.09481e-07					2.86593	9.80589e-08
2.87512	3.07933e-07					2.87093	9.75686e-08
2.88012	3.06394e-07					2.87593	9.70808e-08
2.88512	3.04862e-07					2.88093	9.65954e-08
2.89012	3.03337e-07					2.88593	9.61124e-08
2.89512	3.01821e-07					2.89093	9.56318e-08
2.90012	3.00311e-07					2.89593	9.51537e-08
2.90512	2.9881e-07					2.90093	9.46779e-08
2.91012	2.97316e-07					2.90593	9.42045e-08
2.91512	2.95829e-07					2.91093	9.37335e-08
2.92012	2.9435e-07					2.91593	9.32648e-08
2.92512	2.92878e-07					2.92093	9.27985e-08
2.93012	2.91414e-07					2.92593	9.23345e-08
2.93512	2.89957e-07					2.93093	9.18728e-08
2.94012	2.88507e-07					2.93593	9.14135e-08
2.94512	2.87064e-07					2.94093	9.09564e-08
2.95012	2.85629e-07					2.94593	9.05016e-08
2.95512	2.84201e-07					2.95093	9.00491e-08
2.96012	2.8278e-07					2.95593	8.95989e-08
2.96512	2.81366e-07					2.96093	8.91509e-08
2.97012	2.79959e-07					2.96593	8.87051e-08
2.97512	2.78559e-07					2.97093	8.82616e-08
2.98012	2.77167e-07					2.97593	8.78203e-08
2.98512	2.75781e-07					2.98093	8.73812e-08
2.99012	2.74402e-07					2.98593	8.69443e-08
2.99512	2.7303e-07					2.99093	8.65096e-08
3	2.71697e-07					2.99593	8.6077e-08
						3	8.5727e-08

## Sheet: Fig.3g
core-shell		normal		rigid		soft
anaysis step time (s)	external work (J)	anaysis step time (s)	external work (J)	anaysis step time (s)	external work (J)	anaysis step time (s)	external work (J)
0	0	0	0	0	0	0	0
0.1	1.31909e-08	0.1	9.86068e-09	0.1	1.07546e-07	0.1	2.45666e-09
0.2	1.31909e-08	0.2	9.86068e-09	0.2	1.07546e-07	0.2	2.45666e-09
0.3	1.31913e-08	0.3	9.86191e-09	0.3	1.07557e-07	0.3	2.45698e-09
0.4	1.31914e-08	0.4	9.86224e-09	0.4	1.0756e-07	0.4	2.45706e-09
0.5	1.31914e-08	0.5	9.86224e-09	0.5	1.0756e-07	0.5	2.45706e-09
0.6	1.31914e-08	0.6	9.86224e-09	0.6	1.0756e-07	0.6	2.45706e-09
0.7	1.31914e-08	0.7	9.86224e-09	0.7	1.0756e-07	0.7	2.45706e-09
0.8	1.31914e-08	0.8	9.86224e-09	0.8	1.0756e-07	0.8	2.45706e-09
0.9	1.31914e-08	0.9	9.86224e-09	0.9	1.0756e-07	0.9	2.45706e-09
1	1.31914e-08	1	9.86224e-09	1	1.0756e-07	1	2.45706e-09
1	1.31914e-08	1	9.86224e-09	1	1.0756e-07	1	2.45706e-09
1.01	1.48291e-08	1.01	1.14304e-08	1.01	1.08366e-07	1.01	4.356e-09
1.02	1.48291e-08	1.02	1.14304e-08	1.02	1.08366e-07	1.02	4.356e-09
1.035	1.48293e-08	1.035	1.14311e-08	1.035	1.08366e-07	1.035	4.35755e-09
1.0575	1.48296e-08	1.0575	1.14318e-08	1.0575	1.08367e-07	1.0575	3.17626e-08
1.09125	1.48296e-08	1.09125	1.66248e-08	1.09125	1.08367e-07	1.09125	2.31056e-07
1.14125	6.0167e-08	1.14125	1.96475e-07	1.14125	1.08367e-07	1.14125	9.89952e-07
1.19125	2.46756e-07	1.19125	7.62487e-07	1.19125	1.08367e-07	1.19125	2.34673e-06
1.24125	6.4962e-07	1.24125	1.79123e-06	1.24125	1.08367e-07	1.24125	4.33308e-06
1.29125	1.30757e-06	1.29125	3.31044e-06	1.29125	1.08367e-07	1.29125	6.97584e-06
1.34125	2.24763e-06	1.34125	5.33557e-06	1.34125	1.08367e-07	1.34125	1.03027e-05
1.39125	3.50022e-06	1.39125	7.87994e-06	1.39125	1.12334e-07	1.39125	1.43445e-05
1.44125	5.09687e-06	1.44125	1.09555e-05	1.44125	1.4243e-07	1.44125	1.91409e-05
1.49125	7.09117e-06	1.49125	1.45731e-05	1.49125	2.52921e-07	1.49125	2.47348e-05
1.54125	9.54887e-06	1.54125	1.87432e-05	1.54125	5.06544e-07	1.54125	3.11615e-05
1.59125	1.25174e-05	1.59125	2.34763e-05	1.59125	9.34037e-07	1.59125	3.84897e-05
1.64125	1.60415e-05	1.64125	2.87884e-05	1.64125	1.54208e-06	1.64125	4.67568e-05
1.69125	2.01643e-05	1.69125	3.47071e-05	1.69125	2.33545e-06	1.69125	5.59439e-05
1.74125	2.49216e-05	1.74125	4.12424e-05	1.74125	3.31802e-06	1.74125	6.60557e-05
1.79125	3.03449e-05	1.79125	4.839e-05	1.79125	4.50115e-06	1.79125	7.71125e-05
1.84125	3.64672e-05	1.84125	5.61591e-05	1.84125	5.89626e-06	1.84125	8.91365e-05
1.89125	4.33189e-05	1.89125	6.45739e-05	1.89125	7.50648e-06	1.89125	0.000102151
1.94125	5.09271e-05	1.94125	7.36542e-05	1.94125	9.33578e-06	1.94125	0.000116181
1.99125	5.93214e-05	1.99125	8.34055e-05	1.99125	1.13872e-05	1.99125	0.000131252
2	6.08729e-05	2	8.51816e-05	2	1.1769e-05	2	0.000133997
2	6.08729e-05	2	8.51816e-05	2	1.1769e-05	2	0.000133997
2.001	5.95471e-05	2.001	8.38234e-05	2.001	1.06448e-05	2.001	0.000132454
2.002	5.82798e-05	2.002	8.2519e-05	2.002	9.64957e-06	2.002	0.00013097
2.0035	5.64877e-05	2.0035	8.06622e-05	2.0035	8.31528e-06	2.0035	0.000128854
2.00575	5.39216e-05	2.00575	7.79954e-05	2.00575	6.61028e-06	2.00575	0.000125809
2.00912	5.02842e-05	2.00912	7.41822e-05	2.00912	4.49055e-06	2.00912	0.000121439
2.01413	4.5322e-05	2.01413	6.88619e-05	2.01413	2.38274e-06	2.01413	0.000115295
2.01912	4.08497e-05	2.01912	6.38907e-05	2.01912	1.79548e-06	2.01912	0.000109482
2.02413	3.66328e-05	2.02413	5.9247e-05	2.02413	2.67937e-06	2.02413	0.000103966
2.02912	3.26446e-05	2.02912	5.46625e-05	2.02912	4.86504e-06	2.02912	9.845e-05
2.03413	2.90854e-05	2.03413	5.0061e-05	2.03413	8.04977e-06	2.03413	9.28083e-05
2.03912	2.59478e-05	2.03912	4.56785e-05	2.03912	1.12056e-05	2.03912	8.72638e-05
2.04413	2.32181e-05	2.04413	4.15774e-05	2.04413	1.2975e-05	2.04413	8.18969e-05
2.04912	2.08866e-05	2.04912	3.77711e-05	2.04912	1.34096e-05	2.04912	7.67361e-05
2.05413	1.89427e-05	2.05413	3.42613e-05	2.05413	1.34322e-05	2.05413	7.18001e-05
2.05912	1.73761e-05	2.05912	3.10455e-05	2.05912	1.34331e-05	2.05912	6.70976e-05
2.06413	1.6177e-05	2.06413	2.81191e-05	2.06413	1.34332e-05	2.06413	6.26298e-05
2.06912	1.53357e-05	2.06912	2.54744e-05	2.06912	1.34332e-05	2.06912	5.83954e-05
2.07413	1.48436e-05	2.07413	2.31041e-05	2.07413	1.34333e-05	2.07413	5.43923e-05
2.07912	1.46923e-05	2.07912	2.10065e-05	2.07912	1.34334e-05	2.07912	5.06179e-05
2.08413	1.48741e-05	2.08413	1.91837e-05	2.08413	1.34334e-05	2.08413	4.70694e-05
2.08912	1.53814e-05	2.08912	1.76341e-05	2.08912	1.34335e-05	2.08912	4.37431e-05
2.09413	1.62071e-05	2.09413	1.63563e-05	2.09413	1.34335e-05	2.09413	4.06358e-05
2.09912	1.73446e-05	2.09912	1.53493e-05	2.09912	1.34336e-05	2.09912	3.77447e-05
2.10413	1.87878e-05	2.10413	1.46112e-05	2.10413	1.34336e-05	2.10413	3.50662e-05
2.10912	2.05307e-05	2.10912	1.41413e-05	2.10912	1.34337e-05	2.10912	3.25968e-05
2.11413	2.25673e-05	2.11413	1.39384e-05	2.11413	1.34337e-05	2.11413	3.03341e-05
2.11912	2.48916e-05	2.11912	1.40025e-05	2.11912	1.34338e-05	2.11912	2.82755e-05
2.12413	2.74978e-05	2.12413	1.43344e-05	2.12413	1.34338e-05	2.12413	2.64173e-05
2.12913	3.03798e-05	2.12913	1.49343e-05	2.12913	1.34339e-05	2.12913	2.4758e-05
2.13412	3.35318e-05	2.13412	1.5801e-05	2.13412	1.34339e-05	2.13412	2.32961e-05
2.13913	3.69483e-05	2.13913	1.69325e-05	2.13913	1.3434e-05	2.13913	2.20287e-05
2.14412	4.06243e-05	2.14412	1.8326e-05	2.14412	1.3434e-05	2.14412	2.09538e-05
2.14913	4.45552e-05	2.14913	1.99785e-05	2.14913	1.34341e-05	2.14913	2.00697e-05
2.15412	4.87359e-05	2.15412	2.18855e-05	2.15412	1.34341e-05	2.15412	1.93742e-05
2.15913	5.31612e-05	2.15913	2.40409e-05	2.15913	1.34342e-05	2.15913	1.88659e-05
2.16412	5.7826e-05	2.16038	2.46178e-05	2.16412	1.34342e-05	2.16412	1.8543e-05
2.16913	6.2725e-05	2.16225	2.55104e-05	2.16913	1.34343e-05	2.16913	1.84043e-05
2.17412	6.78526e-05	2.16506	2.69059e-05	2.17412	1.34343e-05	2.17412	1.84494e-05
2.17913	7.32037e-05	2.16928	2.90943e-05	2.17913	1.34344e-05	2.17913	1.86781e-05
2.18412	7.87721e-05	2.17428	3.18096e-05	2.18412	1.34344e-05	2.18412	1.90899e-05
2.18913	8.45515e-05	2.17928	3.46878e-05	2.18913	1.34345e-05	2.18913	1.96837e-05
2.19163	8.75182e-05	2.18428	3.77691e-05	2.19412	1.34345e-05	2.19412	2.0458e-05
2.19412	9.05344e-05	2.18928	4.10632e-05	2.19913	1.34346e-05	2.19913	2.14112e-05
2.19662	9.35978e-05	2.19428	4.45705e-05	2.20412	1.34346e-05	2.20412	2.25418e-05
2.19913	9.67063e-05	2.19928	4.82891e-05	2.20913	1.34347e-05	2.20913	2.38483e-05
2.20163	9.98588e-05	2.20428	5.22165e-05	2.21412	1.34347e-05	2.21412	2.5329e-05
2.20412	0.000103055	2.20928	5.63487e-05	2.21913	1.34348e-05	2.21913	2.69824e-05
2.20662	0.000106293	2.21428	6.06799e-05	2.22412	1.34348e-05	2.22412	2.88071e-05
2.20913	0.000109572	2.21928	6.52012e-05	2.22913	1.34349e-05	2.22913	3.08015e-05
2.21163	0.00011289	2.22053	6.63598e-05	2.23412	1.34349e-05	2.23412	3.2964e-05
2.21412	0.000116245	2.22178	6.75284e-05	2.23913	1.3435e-05	2.23913	3.52934e-05
2.21662	0.000119636	2.22366	6.92971e-05	2.24412	1.3435e-05	2.24412	3.77881e-05
2.21913	0.000123059	2.22647	7.19761e-05	2.24913	1.34351e-05	2.24913	4.04468e-05
2.22163	0.00012651	2.22928	7.46818e-05	2.25413	1.34351e-05	2.25413	4.32679e-05
2.22412	0.000129984	2.23209	7.74167e-05	2.25912	1.34352e-05	2.25912	4.625e-05
2.22662	0.000133475	2.23491	8.01804e-05	2.26412	1.34352e-05	2.26412	4.93916e-05
2.22913	0.000136978	2.23772	8.29526e-05	2.26912	1.34353e-05	2.26912	5.26914e-05
2.23163	0.000140482	2.23983	8.49944e-05	2.27413	1.34353e-05	2.27413	5.6148e-05
2.23412	0.000143963	2.24194	8.69265e-05	2.27912	1.34353e-05	2.27912	5.97601e-05
2.23662	0.000147364	2.2451	8.95801e-05	2.28413	1.34354e-05	2.28413	6.35264e-05
2.23725	0.000148193	2.24827	9.20883e-05	2.28912	1.34354e-05	2.28912	6.74458e-05
2.23787	0.000149007	2.25143	9.45552e-05	2.29413	1.34355e-05	2.29413	7.15171e-05
2.23811	0.000149308	2.25222	9.51611e-05	2.29912	1.34355e-05	2.29912	7.57391e-05
2.23846	0.000149756	2.25301	9.57559e-05	2.30413	1.34356e-05	2.30413	8.01106e-05
2.23899	0.000150427	2.2542	9.66151e-05	2.30912	1.34356e-05	2.30912	8.46306e-05
2.23978	0.000151431	2.25598	9.77867e-05	2.31413	1.34357e-05	2.31413	8.92978e-05
2.24097	0.000152937	2.25776	9.87443e-05	2.31912	1.34357e-05	2.31912	9.41112e-05
2.24275	0.000155196	2.25954	9.94079e-05	2.32413	1.34357e-05	2.32413	9.90696e-05
2.24453	0.000157454	2.26221	9.99012e-05	2.32912	1.34358e-05	2.32912	0.000104172
2.24631	0.000159709	2.26321	9.99584e-05	2.33413	1.34358e-05	2.33413	0.000109416
2.24809	0.000161959	2.26471	9.99787e-05	2.33912	1.34359e-05	2.33912	0.000114801
2.24986	0.000164203	2.26696	9.99797e-05	2.34413	1.34359e-05	2.34413	0.000120327
2.25164	0.00016644	2.27034	9.99797e-05	2.34912	1.3436e-05	2.34912	0.00012599
2.25342	0.000168669	2.27534	9.99797e-05	2.35413	1.3436e-05	2.35413	0.000131792
2.2552	0.000170889	2.28034	9.99798e-05	2.35912	1.3436e-05	2.35912	0.000137729
2.25698	0.000173097	2.28534	9.99798e-05	2.36413	1.34361e-05	2.36413	0.000143801
2.25876	0.000175292	2.29034	9.99798e-05	2.36912	1.34361e-05	2.36912	0.000150008
2.26054	0.000177472	2.29534	9.99798e-05	2.37413	1.34362e-05	2.37413	0.000156348
2.26232	0.000179636	2.30034	9.99798e-05	2.37913	1.34362e-05	2.37913	0.000162819
2.2641	0.000181781	2.30534	9.99798e-05	2.38412	1.34362e-05	2.38412	0.000169421
2.26588	0.000183904	2.31034	9.99799e-05	2.38912	1.34363e-05	2.38912	0.000176152
2.26766	0.000185998	2.31534	9.99799e-05	2.39412	1.34363e-05	2.39412	0.000183011
2.26944	0.00018805	2.32034	9.99799e-05	2.39913	1.34364e-05	2.39913	0.000189997
2.27122	0.000190038	2.32534	9.99799e-05	2.40412	1.34364e-05	2.40412	0.00019711
2.273	0.000191938	2.33034	9.99799e-05	2.40913	1.34364e-05	2.40913	0.000204348
2.27345	0.000192398	2.33534	9.99799e-05	2.41412	1.34365e-05	2.41412	0.000211709
2.27356	0.000192512	2.34034	9.99799e-05	2.41913	1.34365e-05	2.41913	0.000219193
2.27373	0.000192682	2.34534	9.998e-05	2.42412	1.34366e-05	2.42412	0.000226798
2.27398	0.000192935	2.35034	9.998e-05	2.42913	1.34366e-05	2.42913	0.000234524
2.27435	0.000193312	2.35534	9.998e-05	2.43412	1.34366e-05	2.43412	0.000242368
2.27491	0.000193869	2.36034	9.998e-05	2.43913	1.34367e-05	2.43913	0.000250331
2.27576	0.000194688	2.36534	9.998e-05	2.44412	1.34367e-05	2.44412	0.00025841
2.27703	0.00019587	2.37034	9.998e-05	2.44913	1.34368e-05	2.44913	0.000266605
2.2775	0.000196296	2.37534	9.998e-05	2.45412	1.34368e-05	2.45412	0.000274913
2.27821	0.000196913	2.38034	9.99801e-05	2.45913	1.34368e-05	2.45913	0.000283333
2.27848	0.000197138	2.38534	9.99801e-05	2.46412	1.34369e-05	2.46412	0.000291864
2.27888	0.00019747	2.39034	9.99801e-05	2.46913	1.34369e-05	2.46913	0.000300503
2.27948	0.000197961	2.39534	9.99801e-05	2.47412	1.34369e-05	2.47412	0.000309248
2.28039	0.000198687	2.40034	9.99801e-05	2.47913	1.3437e-05	2.47913	0.000318097
2.28174	0.000199761	2.40534	9.99801e-05	2.48412	1.3437e-05	2.48412	0.000327047
2.28377	0.000201343	2.41034	9.99801e-05	2.48913	1.34371e-05	2.48537	0.000329301
2.2858	0.000202893	2.41534	9.99802e-05	2.49412	1.34371e-05	2.48662	0.00033156
2.28783	0.000204404	2.42034	9.99802e-05	2.49913	1.34371e-05	2.4885	0.000334959
2.28986	0.000205875	2.42534	9.99802e-05	2.50413	1.34372e-05	2.49038	0.000338372
2.29189	0.000207304	2.43034	9.99802e-05	2.50912	1.34372e-05	2.49225	0.000341797
2.29392	0.000208691	2.43534	9.99802e-05	2.51412	1.34372e-05	2.49412	0.000345234
2.29595	0.000210037	2.44034	9.99802e-05	2.51912	1.34373e-05	2.496	0.000348681
2.29797	0.00021134	2.44534	9.99802e-05	2.52413	1.34373e-05	2.49787	0.000352139
2.3	0.0002126	2.45034	9.99803e-05	2.52912	1.34373e-05	2.49975	0.000355608
2.30203	0.000213815	2.45534	9.99803e-05	2.53412	1.34374e-05	2.50163	0.000359086
2.30406	0.000214984	2.46034	9.99803e-05	2.53912	1.34374e-05	2.5035	0.000362574
2.30609	0.000216105	2.46534	9.99803e-05	2.54413	1.34374e-05	2.50537	0.000366069
2.30812	0.000217177	2.47034	9.99803e-05	2.54912	1.34375e-05	2.50725	0.000369567
2.31015	0.000218198	2.47534	9.99803e-05	2.55413	1.34375e-05	2.50912	0.000373059
2.31218	0.000219164	2.48034	9.99803e-05	2.55912	1.34375e-05	2.511	0.000376539
2.31421	0.000220069	2.48534	9.99804e-05	2.56413	1.34376e-05	2.51147	0.000377408
2.31624	0.000220909	2.49034	9.99804e-05	2.56912	1.34376e-05	2.51194	0.000378275
2.31929	0.000222031	2.49534	9.99804e-05	2.57413	1.34376e-05	2.51264	0.000379576
2.32233	0.000222916	2.50034	9.99804e-05	2.57912	1.34377e-05	2.5137	0.000381525
2.32309	0.000223074	2.50534	9.99804e-05	2.58413	1.34377e-05	2.51528	0.00038445
2.32338	0.000223118	2.51034	9.99804e-05	2.58912	1.34377e-05	2.51686	0.000387376
2.3238	0.000223166	2.51534	9.99804e-05	2.59413	1.34378e-05	2.51844	0.000390303
2.32396	0.000223179	2.52034	9.99804e-05	2.59912	1.34378e-05	2.52002	0.00039323
2.32421	0.000223194	2.52534	9.99805e-05	2.60413	1.34378e-05	2.52161	0.000396156
2.32457	0.000223209	2.53034	9.99805e-05	2.60913	1.34379e-05	2.52319	0.000399079
2.32511	0.000223217	2.53534	9.99805e-05	2.61413	1.34379e-05	2.52477	0.000401995
2.32531	0.000223217	2.54034	9.99805e-05	2.61912	1.34379e-05	2.52635	0.000404896
2.32562	0.000223217	2.54534	9.99805e-05	2.62413	1.3438e-05	2.52872	0.000409181
2.32607	0.000223217	2.55034	9.99805e-05	2.62913	1.3438e-05	2.52932	0.000410234
2.32676	0.000223217	2.55534	9.99805e-05	2.63412	1.3438e-05	2.52991	0.000411269
2.32779	0.000223217	2.56034	9.99805e-05	2.63912	1.34381e-05	2.53013	0.000411652
2.32933	0.000223218	2.56534	9.99806e-05	2.64412	1.34381e-05	2.53022	0.000411795
2.33165	0.000223218	2.57034	9.99806e-05	2.64913	1.34381e-05	2.53034	0.000412008
2.33512	0.000223218	2.57534	9.99806e-05	2.65412	1.34382e-05	2.53053	0.000412326
2.34012	0.000223218	2.58034	9.99806e-05	2.65912	1.34382e-05	2.53081	0.000412801
2.34512	0.000223218	2.58534	9.99806e-05	2.66412	1.34382e-05	2.53123	0.00041351
2.35012	0.000223218	2.59034	9.99806e-05	2.66913	1.34383e-05	2.53187	0.000414572
2.35512	0.000223218	2.59534	9.99806e-05	2.67412	1.34383e-05	2.53282	0.000416162
2.36012	0.000223219	2.60034	9.99806e-05	2.67913	1.34383e-05	2.53424	0.000418543
2.36512	0.000223219	2.60534	9.99807e-05	2.68412	1.34383e-05	2.53638	0.000422109
2.37012	0.000223219	2.61034	9.99807e-05	2.68913	1.34384e-05	2.53959	0.000427445
2.37512	0.000223219	2.61534	9.99807e-05	2.69412	1.34384e-05	2.5428	0.000432756
2.38012	0.000223219	2.62034	9.99807e-05	2.69913	1.34384e-05	2.546	0.000438012
2.38512	0.000223219	2.62534	9.99807e-05	2.70412	1.34385e-05	2.5468	0.000439313
2.39012	0.00022322	2.63034	9.99807e-05	2.70913	1.34385e-05	2.54761	0.000440606
2.39512	0.00022322	2.63534	9.99807e-05	2.71412	1.34385e-05	2.54791	0.000441088
2.40012	0.00022322	2.64034	9.99807e-05	2.71913	1.34386e-05	2.54836	0.000441807
2.40512	0.00022322	2.64534	9.99807e-05	2.72412	1.34386e-05	2.54903	0.000442878
2.41012	0.00022322	2.65034	9.99808e-05	2.72913	1.34386e-05	2.55005	0.000444475
2.41512	0.00022322	2.65534	9.99808e-05	2.73413	1.34386e-05	2.55157	0.000446859
2.42012	0.000223221	2.66034	9.99808e-05	2.73913	1.34387e-05	2.55385	0.000450413
2.42512	0.000223221	2.66534	9.99808e-05	2.74412	1.34387e-05	2.55614	0.000453939
2.43012	0.000223221	2.67034	9.99808e-05	2.74913	1.34387e-05	2.55842	0.000457429
2.43512	0.000223221	2.67534	9.99808e-05	2.75413	1.34388e-05	2.5607	0.000460866
2.44012	0.000223221	2.68034	9.99808e-05	2.75912	1.34388e-05	2.56299	0.000464228
2.44512	0.000223221	2.68534	9.99808e-05	2.76412	1.34388e-05	2.56356	0.000465055
2.45012	0.000223222	2.69034	9.99808e-05	2.76912	1.34388e-05	2.56413	0.000465874
2.45512	0.000223222	2.69534	9.99808e-05	2.77413	1.34389e-05	2.56499	0.00046709
2.46012	0.000223222	2.70034	9.99809e-05	2.77912	1.34389e-05	2.56627	0.000468889
2.46512	0.000223222	2.70534	9.99809e-05	2.78412	1.34389e-05	2.5682	0.000471545
2.47012	0.000223222	2.71034	9.99809e-05	2.78912	1.34389e-05	2.57012	0.000474153
2.47512	0.000223222	2.71534	9.99809e-05	2.79413	1.3439e-05	2.57205	0.000476705
2.48012	0.000223222	2.72034	9.99809e-05	2.79912	1.3439e-05	2.57398	0.000479191
2.48512	0.000223223	2.72534	9.99809e-05	2.80413	1.3439e-05	2.5759	0.000481599
2.49012	0.000223223	2.73034	9.99809e-05	2.80912	1.34391e-05	2.57783	0.000483916
2.49512	0.000223223	2.73534	9.99809e-05	2.81413	1.34391e-05	2.57855	0.000484757
2.50012	0.000223223	2.74034	9.99809e-05	2.81912	1.34391e-05	2.57964	0.000485975
2.50512	0.000223223	2.74534	9.99809e-05	2.82413	1.34391e-05	2.58126	0.000487687
2.51012	0.000223223	2.75034	9.9981e-05	2.82912	1.34392e-05	2.5837	0.000489878
2.51512	0.000223224	2.75534	9.9981e-05	2.83413	1.34392e-05	2.58461	0.000490491
2.52012	0.000223224	2.76034	9.9981e-05	2.83912	1.34392e-05	2.58496	0.000490653
2.52512	0.000223224	2.76534	9.9981e-05	2.84413	1.34392e-05	2.58508	0.000490698
2.53012	0.000223224	2.77034	9.9981e-05	2.84912	1.34393e-05	2.58528	0.000490748
2.53512	0.000223224	2.77534	9.9981e-05	2.85413	1.34393e-05	2.58535	0.000490761
2.54012	0.000223224	2.78034	9.9981e-05	2.85913	1.34393e-05	2.58546	0.000490775
2.54512	0.000223224	2.78534	9.9981e-05	2.86413	1.34393e-05	2.5855	0.000490778
2.55012	0.000223225	2.79034	9.9981e-05	2.86912	1.34394e-05	2.58556	0.000490782
2.55512	0.000223225	2.79534	9.99811e-05	2.87413	1.34394e-05	2.58565	0.000490784
2.56012	0.000223225	2.80034	9.99811e-05	2.87913	1.34394e-05	2.58579	0.000490785
2.56512	0.000223225	2.80534	9.99811e-05	2.88412	1.34394e-05	2.586	0.000490785
2.57012	0.000223225	2.81034	9.99811e-05	2.88912	1.34395e-05	2.5863	0.000490785
2.57512	0.000223225	2.81534	9.99811e-05	2.89412	1.34395e-05	2.58677	0.000490785
2.58012	0.000223225	2.82034	9.99811e-05	2.89913	1.34395e-05	2.58746	0.000490785
2.58512	0.000223226	2.82534	9.99811e-05	2.90412	1.34395e-05	2.58851	0.000490785
2.59012	0.000223226	2.83034	9.99811e-05	2.90912	1.34396e-05	2.59007	0.000490785
2.59512	0.000223226	2.83534	9.99811e-05	2.91412	1.34396e-05	2.59242	0.000490785
2.60012	0.000223226	2.84034	9.99811e-05	2.91913	1.34396e-05	2.59593	0.000490785
2.60512	0.000223226	2.84534	9.99811e-05	2.92412	1.34396e-05	2.60093	0.000490785
2.61012	0.000223226	2.85034	9.99812e-05	2.92913	1.34397e-05	2.60593	0.000490785
2.61512	0.000223226	2.85534	9.99812e-05	2.93412	1.34397e-05	2.61093	0.000490786
2.62012	0.000223226	2.86034	9.99812e-05	2.93913	1.34397e-05	2.61593	0.000490786
2.62512	0.000223227	2.86534	9.99812e-05	2.94412	1.34397e-05	2.62093	0.000490786
2.63012	0.000223227	2.87034	9.99812e-05	2.94913	1.34397e-05	2.62593	0.000490786
2.63512	0.000223227	2.87534	9.99812e-05	2.95412	1.34398e-05	2.63093	0.000490786
2.64012	0.000223227	2.88034	9.99812e-05	2.95913	1.34398e-05	2.63593	0.000490786
2.64512	0.000223227	2.88534	9.99812e-05	2.96412	1.34398e-05	2.64093	0.000490786
2.65012	0.000223227	2.89034	9.99812e-05	2.96913	1.34398e-05	2.64593	0.000490786
2.65512	0.000223227	2.89534	9.99812e-05	2.97412	1.34399e-05	2.65093	0.000490786
2.66012	0.000223228	2.90034	9.99812e-05	2.97913	1.34399e-05	2.65593	0.000490786
2.66512	0.000223228	2.90534	9.99812e-05	2.98413	1.34399e-05	2.66093	0.000490786
2.67012	0.000223228	2.91034	9.99813e-05	2.98913	1.34399e-05	2.66593	0.000490786
2.67512	0.000223228	2.91534	9.99813e-05	2.99412	1.34399e-05	2.67093	0.000490786
2.68012	0.000223228	2.92034	9.99813e-05	2.99913	1.344e-05	2.67593	0.000490786
2.68512	0.000223228	2.92534	9.99813e-05	3	1.344e-05	2.68093	0.000490787
2.69012	0.000223228	2.93034	9.99813e-05			2.68593	0.000490787
2.69512	0.000223228	2.93534	9.99813e-05			2.69093	0.000490787
2.70012	0.000223229	2.94034	9.99813e-05			2.69593	0.000490787
2.70512	0.000223229	2.94534	9.99813e-05			2.70093	0.000490787
2.71012	0.000223229	2.95034	9.99813e-05			2.70593	0.000490787
2.71512	0.000223229	2.95534	9.99813e-05			2.71093	0.000490787
2.72012	0.000223229	2.96034	9.99813e-05			2.71593	0.000490787
2.72512	0.000223229	2.96534	9.99813e-05			2.72093	0.000490787
2.73012	0.000223229	2.97034	9.99814e-05			2.72593	0.000490787
2.73512	0.000223229	2.97534	9.99814e-05			2.73093	0.000490787
2.74012	0.00022323	2.98034	9.99814e-05			2.73593	0.000490787
2.74512	0.00022323	2.98534	9.99814e-05			2.74093	0.000490787
2.75012	0.00022323	2.99034	9.99814e-05			2.74593	0.000490787
2.75512	0.00022323	2.99534	9.99814e-05			2.75093	0.000490787
2.76012	0.00022323	3	9.99814e-05			2.75593	0.000490787
2.76512	0.00022323					2.76093	0.000490787
2.77012	0.00022323					2.76593	0.000490788
2.77512	0.00022323					2.77093	0.000490788
2.78012	0.00022323					2.77593	0.000490788
2.78512	0.000223231					2.78093	0.000490788
2.79012	0.000223231					2.78593	0.000490788
2.79512	0.000223231					2.79093	0.000490788
2.80012	0.000223231					2.79593	0.000490788
2.80512	0.000223231					2.80093	0.000490788
2.81012	0.000223231					2.80593	0.000490788
2.81512	0.000223231					2.81093	0.000490788
2.82012	0.000223231					2.81593	0.000490788
2.82512	0.000223231					2.82093	0.000490788
2.83012	0.000223232					2.82593	0.000490788
2.83512	0.000223232					2.83093	0.000490788
2.84012	0.000223232					2.83593	0.000490788
2.84512	0.000223232					2.84093	0.000490788
2.85012	0.000223232					2.84593	0.000490788
2.85512	0.000223232					2.85093	0.000490789
2.86012	0.000223232					2.85593	0.000490789
2.86512	0.000223232					2.86093	0.000490789
2.87012	0.000223232					2.86593	0.000490789
2.87512	0.000223232					2.87093	0.000490789
2.88012	0.000223233					2.87593	0.000490789
2.88512	0.000223233					2.88093	0.000490789
2.89012	0.000223233					2.88593	0.000490789
2.89512	0.000223233					2.89093	0.000490789
2.90012	0.000223233					2.89593	0.000490789
2.90512	0.000223233					2.90093	0.000490789
2.91012	0.000223233					2.90593	0.000490789
2.91512	0.000223233					2.91093	0.000490789
2.92012	0.000223233					2.91593	0.000490789
2.92512	0.000223233					2.92093	0.000490789
2.93012	0.000223234					2.92593	0.000490789
2.93512	0.000223234					2.93093	0.000490789
2.94012	0.000223234					2.93593	0.000490789
2.94512	0.000223234					2.94093	0.000490789
2.95012	0.000223234					2.94593	0.00049079
2.95512	0.000223234					2.95093	0.00049079
2.96012	0.000223234					2.95593	0.00049079
2.96512	0.000223234					2.96093	0.00049079
2.97012	0.000223234					2.96593	0.00049079
2.97512	0.000223234					2.97093	0.00049079
2.98012	0.000223235					2.97593	0.00049079
2.98512	0.000223235					2.98093	0.00049079
2.99012	0.000223235					2.98593	0.00049079
2.99512	0.000223235					2.99093	0.00049079
3	0.000223235					2.99593	0.00049079
						3	0.00049079

## Sheet: Fig.4c
	core-shell	soft polymer film	homogeneous structure
preload force (N)	adhesion strength (kPa)	adhesion strength (kPa)	adhesion strength (kPa)
0.1	16.75	5.25	1.08
0.5	29.25	5.75	2.56
1	42.5	6	2.96
2	58.5	6	7.24
3	69.5	6	9
4	86	6	7.8
5	88	6	7.68

## Sheet: Fig.4d
	homogeneous structure				core-shell				soft ploymer film
standard pecimen (μm)	adhesion strength (kPa)	error (upper)	error (lower)		adhesion strength (kPa)	error (upper)	error (lower)		adhesion strength (kPa)	error (upper)	error (lower)
0.8	12	3.36	1.88		96.6667	0.83333	1.16667		7.5	0.2	0.2
1.6	11.5933	0.24667	0.39333		79.4167	0.58333	0.91667		7	0	0
3.2	2.77333	0.02667	0.01333		70.1667	0.33333	0.41667		7.5	0.3	0.3
6.3	8.16	0.84	0.48		86.6667	1.33333	0.66667		6	0.1	0.1
standard pecimen (μm)	enhancement factor
0.8	8.05556
1.6	6.8502
3.2	25.3005
6.3	10.6209

## Sheet: Fig.4e
	homogeneous structure				core-shell				soft ploymer film
sandpaper	adhesion strength (kPa)	error (upper)	error (lower)		adhesion strength (kPa)	error (upper)	error (lower)		adhesion strength (kPa)	error (upper)	error (lower)
800#	0.25	0	0		14.9167	0.08333	0.16667		1.5	0.25	0.25
1200#	0.41667	0.08333	0.16667		20.0833	0.16667	0.08333		5.875	0.125	0.125
1500#	0.91667	0.08333	0.16667		16.5833	0.16667	0.33333		7.875	0.125	0.125
5000#	3.66667	0.33333	0.66667		41.0833	0.16667	0.33333		12.25	0.5	0.5
sandpaper	enhancement factor
800#	59.6667
1200#	48.2
1500#	18.0909
5000#	11.2045

[truncated: 13 more sheets: Fig.4f, Fig.4g, Suppmentary Fig.2, Suppmentary Fig.4, Suppmentary Fig.7, Suppmentary Fig.8, Suppmentary Fig.9, Suppmentary Fig.13, Suppmentary Fig.15, Suppmentary Fig.16, Suppmentary Fig.17 (a),(b), Suppmentary Fig.17 (c),(d), Suppmentary Fig.19]
